# Supplementary material for: Identifying Calmodulin and Calmodulin-like Protein Members in Canavalia rosea and Exploring Their Potential Roles in Abiotic Stress Tolerance
Source: Int J Mol Sci. 2024 Oct 31;25(21):11725. doi: 10.3390/ijms252111725 (PMC11545983; doi:10.3390/ijms252111725)
Supplement: Supplementary file 1 [file ijms-25-11725-s001.zip › Table S1-ijms-3259335-final version--20241028.xlsx]

## Sheet: Primers used in this study
Primer ID	Sequence (from 5′ to 3′)	Usage or purpose
pYE-CrCaM1F	TACCGAGCTCGGATCC ATGGCAGATCAACTCACCG	Primer pair for construction of CrCaM1-pYES2 for functional verification in yeast
pYE-CrCaM1R	GATATCTGCAGAATTC TCACTTGGCCATCATGACC
pYE-CrCaM2F	TACCGAGCTCGGATCC ATGGATGATTTTCTGAGTG	Primer pair for construction of CrCaM2-pYES2 for functional verification in yeast
pYE-CrCaM2R	GATATCTGCAGAATTC CTAACACTTATAATTTATTG
pYE-CrCaM3F	TACCGAGCTCGGATCC ATGGATGATATTCTGAGTG	Primer pair for construction of CrCaM3-pYES2 for functional verification in yeast
pYE-CrCaM3R	GATATCTGCAGAATTC TCATTCAGTAGTCATCATTATC
pYE-CrCaM6F	TACCGAGCTCGGATCC ATGGCCGATCAACTCACCG	Primer pair for construction of CrCaM6-pYES2 for functional verification in yeast
pYE-CrCaM6R	GATATCTGCAGAATTC TCACTTGGCCATCATCACC
pYE-CrCaM7F	TACCGAGCTCGGATCC ATGGCCGACCAGCTCACC	Primer pair for construction of CrCaM7-pYES2 for functional verification in yeast
pYE-CrCaM7R	GATATCTGCAGAATTC TCACTTGGCCATCATGAC
pYE-CrCML1F	TACCGAGCTCGGATCC ATGGCGACGAATCCAATTG	Primer pair for construction of CrCML1-pYES2 for functional verification in yeast
pYE-CrCML1R	GATATCTGCAGAATTC CTAATTTTGTTCACCATTG
pYE-CrCML10F	TACCGAGCTCGGATCC ATGTGTCCTTCGGGTCGGAC	Primer pair for construction of CrCML10-pYES2 for functional verification in yeast
pYE-CrCML10R	GATATCTGCAGAATTC TCAAGACTCAAGAGCCAAT
pYE-CrCML16F	TACCGAGCTCGGATCC ATGAAGCTCATTAACATC	Primer pair for construction of CrCML16-pYES2 for functional verification in yeast
pYE-CrCML16R	GATATCTGCAGAATTC TCATCGCTGCAACTCCATC
pYE-CrCML24F	TACCGAGCTCGGATCC ATGAAGTTTCCCAAACTC	Primer pair for construction of CrCML24-pYES2 for functional verification in yeast
pYE-CrCML24R	GATATCTGCAGAATTC TCAACAACATTCCCCCGAC
pYE-CrCML27F	TACCGAGCTCGGATCC ATGTCTAAGTTGAGTTCCC	Primer pair for construction of CrCML27-pYES2 for functional verification in yeast
pYE-CrCML27R	GATATCTGCAGAATTC TTAGGCAAGTTTCTTGCC
pYE-CrCML32F	TACCGAGCTCGGATCC ATGAGTCCCTTGACACCC	Primer pair for construction of CrCML32-pYES2 for functional verification in yeast
pYE-CrCML32R	GATATCTGCAGAATTC TCATGACGTTGTAAGGAG
pYE-CrCML33F	TACCGAGCTCGGATCC ATGGCTCAAGTGGGTTGTG	Primer pair for construction of CrCML33-pYES2 for functional verification in yeast
pYE-CrCML33R	GATATCTGCAGAATTC TTAGAGTAGGGAATCAACT
pYE-CrCML43F	TACCGAGCTCGGATCC ATGGACGAAGAGGTGCGCAAG	Primer pair for construction of CrCML43-pYES2 for functional verification in yeast
pYE-CrCML43R	GATATCTGCAGAATTC CTATGAAACTAAAAATATGC

## Sheet: Genomic seq of CrCaMs-CrCMLs
The sequence information of the CrCaM-CrCML family
CrCaM1	GTCAAAGGAGAAAGAGAAAAGAGGAAAGAGGTCAAATTTATTTATGGCATAGAAAAAAGAGTGGAATGTGTGTTGATGAGATGGATATAAGAATGGGAGGTTTTGTTTTGTGGGAAGAAGATTGAAAACGGTGCGCGTTTGTTCAATTCAGTTTCTTCGTTTCTATCTCTCTCTTTCTTCACAAAAGCAGAAAGAGATTATCCATTCAAATTAAGAAAGAAAGAAAGAAAGAGCAATTTCAATCACAATGGCAGATCAACTCACCGATGACCAGATCTCTGAGTTCAAGGAAGCCTTCAGTTTGTTCGATAAGGATGGCGATGGTATCTTCATATCTCTCTTTTTTTCTAAATTTCCTTTTGCATTTTTATTTCATTAATTACTTCCTTCCTGAGATCT…
CrCaM2	GCTATACTCTAAAACACATTATTCTCTCTCTATATCTATCTATCTCTCTCTTTTCGGTTCTCAAAGTTTTTGTTGAATATTTCATTTGAATCACAAGCACACACCATGGATGATTTTCTGAGTGAAGAACAATTTTTTGAGATCAAAGAAGCCTTTGCCTTGTTTGACAAAGATGGAGATGGTAAGCAACCTTTCTCCTTTATGCCACTTCAAGTTAAATTGAAATCCTATTCTGTGATTGTGCCAATGCTCTTCATGCTTTGATTATTTAATAAATATAATATTTATAAATTATATATGATTGAATTGTTGTCATAAAAATACAAACAGTGGTAAACTATGAATGTGTCTCAATGTCCTTGCTTTATATAAGATAGAATTGTTATAACACACATATAT…
CrCaM3	TGAAATTCTACATATACCCCAGCTAGGATTGAGCTAGCTATACTCAAAAACACATTATTATCTCTCTCTCTCTCTCTCTCTCTCCCTCCCTTTTTGGTTCTCAAAGTTTTTGTTGAATATTCCATTTGAAGCACAAGCACACCATGGATGATATTCTGAGTGAAGAACAACATCTTGACTTCAAAGAAGCCTTTGCCTTGTTTGACAAAGATGGAGATGGTAAGCAACCTTTCTCCTTTATGCCACTTCAAGATAAATTGAAATCCTATACTGTGATTGTGCCAATGTTCTTCATGCTTCAATTATTTTAGAAATATAATATTTAATATATATGATTGAATTGTTGTCATAAAAATACAAAATATGGTAATTACGAATGTGTCTCAATGTGCTTGCTTT…
CrCaM4	ACCACATTACAATTACAATGTGATTCTTTTTTCCACAATAAAGCCACCACCTTAACAACAAAATGCAGTCATAAACATATTTTGACTCATTAAATTACATTTTTAAAAGAAATCTTGCTAGACTAGCTAGCCTCATTCAAGTTCTACATATAGCCCAGCTAAGATTGAGCTATACTCAACACATTACTTTCCTTCCCTCTCTCTCTCTCTCTCTCTCTCTCTCTCTCTCTCTCTCTCTATCTTTATCTCTCTCTTCATTTCTGTGTCTCTTTCTGGTGGAAGTTTGAAAGACATATACACCATGACAGATATCCTGAGTGAAGAACAGATTGTTGACTTCAAAGAGGCTTTTGGCTTGTTTGACAAAGATGGAGATGGTGAGCAAGCTTGCTCCTTTAT…
CrCaM5	GATATATATTGTTAGGAGAAATACTAACACCTTAATTGAATGTTATGAGAAGAAGATTAGTATGTTTGAATTAAGGAATTAAATTCCACAAAAAGAAGGGGAGCCCTTGGCCTTTGGGAGAGAGGAATTGTAAGAGTATATAAATAGCACAATCCATCTCTTTCATTTTCCACATCAGAGGAGAAGAGAACAGAACATAACAGAACACAGATCCATCCTTCCATCCATCGATTCCAATGGCCGATCAGCTCACCGACGAACAGATCTCTGAGTTCAAGGAAGCCTTCAGCCTCTTCGACAAGGACGGCGATGGTCTCTTTTCTCAGATCCCTTTTTCCTTTCTCTTTCTCTCTTAGATCTCATTGTTCGTCTTTCAATTCACCCCTTTTCAATCATTTT…
CrCaM6	CAACACCTGTTGCCATCCACGTTCAAACGCACACTCTCTCTCTCTCATATCGATCGAAGAAACTCGAAACAAAGACAGAAAGAAGAAAGAGCGATTTTTCTCTCCAAAGAAGGAAACAATGGCCGATCAACTCACCGATGAACAGATCTCCGAGTTCAAAGAAGCCTTCAGCTTGTTCGACAAGGATGGCGACGGTTCGTTCTCTCTCACTCTCTGTTTCAATTAACTTTTTGTATTATTGATTTGGTTACGACGGGAGCGGTTTTCGTAGATCGGTGTTGTTTTTTATCATTATTTTTGTTCTGATAAGCTGGTGTTACGATTCGGATTTGGAGGATTGATGATTTTTATTTATTTATTTTGTTTTAAGAAGATTTTTTATTTGTAAAGTTGATAGGT…
CrCaM7	CAGGGTGTCTATATATACCCATATATGACCCATTCCTCGCTTTCTTAATTTCCATATTCATTTTCCTTCTCTTTCCCTTTTATTTTCCCTCATTTTCTCGGTTCCCAAACACCCTTTCTTTCATCTCCAATGGCCGACCAGCTCACCGACGACCAGATCGCCGAGTTCAAGGAGGCCTTCAGCCTCTTCGACAAGGACGGCGATGGTCTCTTTCCTCAGATCCCTTTCTCTCTCTACCTCTTCTTTCAGATTTTTGCTGTTGCTTAGATCTGATTTCTGCAATTTGATTGTTGTCGATGCATGTTCCGTGTTCGTTCCCGTGCCGCTTTTATTTTTTAGGGGAAAATTTTAGTTTTCGAAACTTTTCTGAGCGATCTAGGGTTCCGCGTATGTTTTCTC…
CrCML1	CACCGTTTTATTCACCTCACGCTTTTCGGCCCTTTCTTTCATTCATCGTTTTAAAACCAAATCTCGGGAACGCTAACAATGGCGACGAATCCAATTGAAGCGGGGAACATCGACACCGACCCGAAACCTAACCCGAATACCACACCCTCCGTGTACTTCCAAGACATGGACGAGCTCAAGCGAGTCTTTAACCGTTTCGACACCAACGGCGACGGTAAGATCTCCGTCAGCGAGTTGGACAGCGCACTCCGTACCCTCGGATCCGGCGTCCAGAAGGAAGAGCTCCAACGCGTCATGGAAGACCTCGACACCGACCAAGACGGCTTCATTAACATCTCCGAGTTCGCCGCCTTCTGCCGCTCCGACACAGACGGTGGCGGCTCCGAGCTCCGCGATGCC…
CrCML2	ATGGGTTTGAAATCTCTCTTCAACCGCAACAACGATCTGATCCCATCCACCATGCCCCCGCGATCAACGTCGCTGTCAGTGCGCTCACGCGCGCGTCTCGCGTCTGAGCTTGAACAAGTCTTCAACAAATTCGACGTCAACGGCGACGGCAAGATCTCGGCGTCGGAACTTGGATCCATCATGGGAAGTTTGGGCCAATCGACGACTCAGCAAGAGCTCGACAACATGATCCGCGAGGTCGACGGCGACGGTGACGGCTGCATCAGCCTCCAAGAGTTCATCGAGCTCAACACCAAAGGCGTCGATTCCGACGAGGTCCTCGAGAATCTCAAGGATGCCTTCGCCGTCTTCGACATCGACGGCAACGGCTCCATCACCGCCGAGGAGCTCAACACCGTC…
CrCML3	ATGGCAGAGGACAAAGCTGAATGTGAGCGCGTTTTCAAGCGCTTTGATGTGAATGGTGATGGCAAGATCTCATTATCCGAATTCGCAGATGCTCTGAAAGTGTTAGGATTAACTTCGCAGGAGGAAGTTCATCGTCGAATGGCAGAGATTGATAAAGACGGTGATGGCTCTATCACACTTGAAGAGTTGGTTGAATTTCGAAATGACAATCCTAACTTGATGAAGGATGTTTTGAACAGACTCTAA
CrCML4	ATGGCCACCGAGAAAATTCTCAAACCATCCAAATGGTTCTCTAACAAGAGTCTAAGGCTCAATCTTCATCGTCGAGGATCAAGATCCTCCAATTCATCATCAAGTTCTCCAAGATCTCCTATGTCAACGTGCACAACCCCCAAGAATAATAACAATAATGGATTAGAGAATGGGTTCGTGGAAGTTTTCCGTCACTTTGATTGTGATGGAGATGGGAAAATCTCGGCCTATGAGTTAAGGTCATATTTTGGGTCCATTGGAGAACACATGTCTCATGAGGAGGCTGAAGGGGTGATTCATGATCTCGATTCCGATGGGGATAACATGTTGGACTTCAATGATTTCTCGAAGCTGATGAAGAGGGAAGGTGGTGATGATGATCTAAGAAAGGCTTTTGAG…
CrCML5	ATGTCAATGCTCGAAGGCGATCAAATGAAGCAATTGAACGACATATTCAAGCGATTTGACATGGATTCCGACGGAAGCCTCACGCACCTGGAGCTAGCGGCGCTCCTCCGTTCCCTAGGCATAAAACCTAGCGGCGATGAAATCCACGCGCTTCTCTCGAACATGGATCACAACGGTAACGGATACATCGAATTCGACGAGCTTGTGAATGCAATTATGCCTGATATGAATGAGAGCGTCCTCATAAACCAAGAACAGCTATTGGAGGTGTTTCAATCCTTCGACCGTGACGGTAACGGTTATATAACCGCCTCCGAACTCGCCGGAACTATGGCCAAGATGGGTCAACCCCTCACCTACAGCGAACTTACCTCCATGATGGCTCAGGCTGATACTAAC…
CrCML6	ATCGAGATGGGGCGAAAATACGTGGTGGGAGCAGCACAAACATAGGCGGAAGACACATGAAGGCCCAGACTCAGTTAACAAACCTCACTTTCCCCAAGTTTGGTATTCTATATTCAACCTTCTTTTGTTCATGCATCTTTCTTCTACAAATCCAAAACCATCTTCTCCAATCTGCAACACCAACCACTTTTCGTTCCTTCTTTGTCACTTTGAGTTCTTGGATCTCCACTGTTTCTTATCATCTTTTTCAGTTTCAATCCAAGGAGCCAGGGAACTCTTGCTCCTTCTCCCTGGTCATAGGGTACACTTTCTACTTTTATTCTTTATTTCTTCATTTTATTTTAAGTAACTTTCCTTCTTTTATTTATTTATTCGCTTCTAATTAAAATTCCTTTCAAT…
CrCML7	ATGAGCACGAAGCAGGCGGTCAATTTGGACGACGAGCAGATCGCCGAGCTTCGAGAGATCTTTCGCTCCTTCGATCGGAACAACGACGGAAGCTTGACGCAGTTGGAGCTGAGTTCGTTGCTACGGTCGCTGGGTCTGAAGCCGACTGTGGAGCAGTTGGAGAGTTTCATCCACAAAGCGGACAGGAACAACAACGGTCTCGTGGAATTCTCAGAGTTCGTGGCGCTGGTGGCGCCGGAGCTTCTTCCGGCGAAGTCGCCGTACACGGAGGAGCAGCTGCGACATCTGTTCAGGATGTTCGATCGCGATGGCAACGGCTTCATCACTGCGGCGGAGTTGGCCCACTCCATGGCCAAGCTCGGCCACGCGCTCACCGCCGACGAGTTGACGGGGATGATT…
CrCML8	ATGGAGCTAATACCCAGCAGCCTAAATACATGTGGATTATTTGTGTGCCTTAAAATTCTCCTTTGCGACATTAATGGTTTCTTCTCAATTTTATTTTATTGTTTGCAGTGTTTGTGGAATTGGAAGCGTTGCATCAATAGTAGAAGTTTCTCGAATCCTAAACCGTTGAAGCAGAATTTGAACTGCATTAATCAACACGGTGTAACACTGTGCAAAGAGGATGTCATTACGGTGATGGAAAAACTGGGAATGAATGTTGAACGGTGTGGGAGCGGAATAGAGGACTTTGGTGAACAGGAAATTAGTGAGATGTTTGAAAATGAGGCTTCTATGGCAGAGGTGGAAGAAGCTTTTGATGTGTTCGATGAAAACAAAGACGGGTTTATAGACGCTGCTGAA…
CrCML9	AGGAGCCAAAAAAATCCTTTTATCAGATAATAATAAAGGCAACAAGTAAGAACTCCGTCTTCTCCTCTCACCTCTCTTAACTCTGCTTCTGCATACCCAAACACTGTCTCTGAGTCTCAGACTCATCTATCTATATTATAATTATTATATGCAGATAAATATAATAATTCCCCTCGCCCTTGTTCGCATTTCCCCATATTAAAAACCAAAATCTTGTTCTTTTCACTCAAGGGTGGCTTCATTTTTCTGCGAATGTTCTCCACCAATGCAGCAACCTCCCTCTTCTTCCCTTCCACCCGTTCATCCTTCCGCTGCCGTGCCTCCGCCGGAGACATCTCGCCGGGCCCCTCCTTCTTCCCTCGCCTCTTCCAGTCCGCCGCCGCGGTCGCCGGAGGCCTC…
CrCML10	ATGTGTCCTTCGGGTCGGACCCTCCCTCTTCATGCCTCCTCCCACGATTTCCGATCGGCATTCGACGTTCTCGACACCGACCGCGACGGAAAAATTAGCCGAGACGACCTCCGCGCCTTTTACACCGGCCTTCACGGCGGCGTCCCTGGCGGAGATGACACCATCGGGGCAATGATGACGGTGGCGGACACGAACAAGGACGGGTTCGTGGAGTACGAGGAGTTCGAGCGCGTGGTGAACGGGGAGAAAAGACCGTTAGGGTGTGGAGCCATGGAGGATGTGTTCAGGGTTATGGATAAGGACGGTGATGGTAAACTCGGTCACCATGACTTGAAGAGTTACATGGCCTGGGCTGGCTTCCACGCCACCGACGAAGACATCAACGCTATGATCAAATTC…
CrCML11	ATGGCATCTGCCATTATTTCCAAGCCCTCCAAATGGTTATTCTCTTACAAGAACTTGTTCAAGATAAGCTTTCCATGCTTAAAGCCTTCCACGCCCGAATCATTACCGGCTATTGACGGTGACAGTACGCCTCAACTAATTGGGCCGTCCAACGAGCACAGCCCAAAAGATGATGGGCTTAAAGATGTTTTTGATCACTTGGACGTTGATAAAGATGGCAAAATTTCAAGCAAGGAGCTGATGGATTACTTTGCATCCGCAGGGGAGTCGGTGAACCATAAACTGGCAAAGAGAGTGATCGATGAGTTTGACTCTGACGGTGACGAGTTACTTGATTTTGAGGACTTTGTTAGACTGATGAAGCAAGAAGAGGGTGGTGAATCGGAGGGTATTCTGAAA…
CrCML12	ATGGGTATAACAGAAGCATGCTCCAGATTCCTTGGAGATTTTTTACAAGCATTCAAATGCTCACCACAAAGTACAATGTCTCACCTTGATCACCATCATAATCCAAACTGCAAGGCCCACAACATGCTCAAACTTGATGACAAGATGGTTGGTGCACTTGTGACTGTCTTTGGCATGGAAAACAATGGAAGAATCAGGAAGGAAAATGCTAGGAAGGTGGTGGAGAAGCTTGGTTTGATATATGGTTCTGAGGAGGGGAAACCCACATCAGGGTTTGAGTTAGGTGAGGGTGGCTTGCAAGATGATGAAGTGCCTGTGGAAGAGGTGCTTGGTGAATTGGATGAGGACATGTCAAAGCGCAATCAGTTGTTACATGAAGCCTTCAAAATCTTTGATGAG…
CrCML13	ATGAATGGCGATGGGTTTGTGAGCCTTGAGGAGCTGAACCGGTTGCTACAAAAGATAGGTAATTCCCATTATAGCTTAGAGGAGTTAGAATCTCTGGTAGAAAGGAAGAGCCTTAACTTTAATGAGTTTTTGTTTTTGTACAACTCCATATTGGAAGAGAACACTAATACTAATGGGGAGAGCAAAGGAGGTGATGATGATGTGGAGAGTGACCTGGTGAAGACGTTCAAGGTGTTTGATATGGATGGGGATGGATTCATCACGAGCCAAGAGTTGGAGTGTGTGTTGAAAAGGCTTGGCTTGTGGGATGAAACAACTGGGAAGGATTGCAGAACCATGATTCGCTTCTATGACACCAATTTGGATGGACGTCTTGATTTCCAAGAATTCAAGACCATG…
CrCML14	ATGTTTCAACCTTTCACTACTTGCTTCACCTTTCTTCATAGGAAGAGCAAAAAAAATTTCTTGACCAAGCCAAGAATCATAAACACAATAAGTGTCTGGCTCAAAAGAAAACAACCCCACAAAAGATTCTCTTCAAGTTCTGACTTGTCATCAATCTCTTCTTTCCTTCACATGGAGGTTTCTTCCCAGTTTCAACAAGTTTTCAAGCTTATTGACACAAATGGTGATGGAAAGATATCAAGCAGTGAGTTAAGTGAAGTGCTTTTATGCCTTGGATCATACAACAAGTGCACAGCTGCTAAAGAAGCTGAAGGCATGGTGAGAGTGTTGGACTTCAATGGAGATGGGTTTGTGGACTTGGATGAGTTCATGGTTGCCATGAATGAAGAAAAGATTGGA…
CrCML15	ATGGATCAAGGAGAACTTGCACGAGTTTTTCAAATGTTTGATAGAAACGGGGATGGTCGTATAACGAGGAAAGAGCTTAGTGACTCTTTAAAAAATCTTGGAATTTGCATCTCGGAACAAGATTTGATCCAAATGATTGAGAAAATTGACGTAAATGGAGATGGGTTTGTTGACATGGACGAATTTGGTGAGTTATATCAAACGATAATGGATGAGAAAGACGAGGAGGAGGACATGAGGGAGGCATTCAATGTGTTTGATCAAAATGGAGATGGGTTCATAACAGGAGAGGAATTGAGTGCGGTGTTATGTTCTTTGGGTCTAAAACATGGCAAAACCGTAGAAGATTGCAAAAGCATGATCAAGAAAGTGGACGTGGATGGTGATGGAATGGTTAAC…
CrCML16	ATGAAGCTCATTAACATCAATCCCAAATCCCTAAAACTCAGCCCCAAACGCCTCTTTCGCTCCAAAAAGGAACGTTCCCTCGTATCCCGATCCGACCCGCCTTCTTTCGGATCCGGATCCTCCTCTTCCTCTTCCGAGGACTCCACCCATAAGACTGCCAACGGTGTCGCCCCCGGCTCCCAAACTCCTACCAGCGTTCTCCCTGATGTTTCCGGCGAATGGTCCGTCGTCACCGTCGACGTCCGGTGGGAGCTCGCTCAAGCCTTCCGCCTCATCGACCGCGACAACGACGGCGTCGTTTCCCGGGAGGAGCTTCAGAACGTGCTCACGAGCCTCGGCGCTACGTCGAGTCCGGATGACGTGGCTATGATGCTCAGCGAGGTCGATGATGATGGACAA…
CrCML17	GCTCTTTTGTAATCAAATTTCCGTTATTAGATTTCAGTAACTTCATTACCATTTGCCGGGAAAAAAAGGTTGGAACTCGTGTTTTATTGACTTGCCTGAATTGACAATTCCCTAGTCAATAGCTGTGATACAATTCGCGACAAATTCCTACCTTTTGAATTGCAATATTTCCCTTTATCATCTTTGACTATTTGAACAAAATTTGACTACATAACACATCTATATAAGCAAAATGAAGCAGATTCAGAAGATATATATAACTTTCTAACACATCACTCATTCTCCCTTTCTCAGCCAATTTTCAGATAGAACAGGCAATAAGGAACAACCAATAATGGCAGATGCACTCACAGAAAATCAGATTGTTGAATTTCAGGAAGCCTTTTGTCTCATTGACAA…
CrCML18	CATTGCTTGCTTCCTCTTTCTCTCTTCCCTCTGTTGTACAGTGCAGAATGAGCTTAATTAAATAAATAGTGAGTTGAGAGTTACTTAGTTAATATCCTTTTTATTATATAAAAGGGAGCATGAACGACGCCTTGAGGGATGACCAGGTTGGTGAGTTTTTGGAAGCCTTCTGTCTTTTAGACAAAGATGGAGATGGTACGTTAATTAGGCTTGTTTAATTTTCGTTTAATTATACCAATTACATTCAATTGATTTTCAAGTGAAGTTAATTTTGCTGAAATTGTCCCTTAATTTCATCTCTTTTTCTTTTACACTTGATGACATATGTCTATTTTGTTATATTTATATACGCTGGAGAAAAGGCTGCATAACCATCGAAGAATTAGGCACTGCAATCAG…
CrCML19	ATTTCATGCTGCTTCCTTCTCTTTTCCATAACTGTTCGCATATATATAGCCTACTTCTTTCTGAGTTCTGGCACTTTGCTCAAGAACCTTAGCATATATATAGCAAAATCTAAATTCCTTCTGATCACAAGCCAAGCACCAGGAAGTCTGTGAGTTTCTTTCGCTTGTCATATTCCTTTCTCTTGTTTAATCTACGGCATGTCTTGTTGAGTATTTGAGAATACTTGGAATTTGCACCGTTACTGGAATATCAAATAGCAAATGGTTTGCAGATTTTAACAAAGGAAAAGTTCTTGTGAAACTGGTAGACTTATGATGTTGGTTTTAAAATTGAGTGATAAATTGACCAAAACCTGATTTTAACAAATGAGTTTATCTCTGACTTCTGCAAGTTAAGCT…
CrCML20	ATGGTAATGGGCCAACAAAATATCCGCCTAACTTCTCCGTCACCGTCATTCCGTCTTCGGTGTCCGAGTCTTAACTCGCTTCGTCTTCGACGCATCTTCGATATGTTTGACAACAACGGAGATTCAATGATAACGGCAACGGAAATAAGCCAGGCACTGACTCTGTTAGGCTTGGATGCTGACGTGGCGGAGCTTGAATCCATGACGAGTTCTTACATTAAACCAGGCAACGAGGGACTCGCTTTTGACGATTTCGTTGCTCTTCATGAGTCCCTTGGAGATACCTACTTTGGATTGTTGGAGAACGAGGAAGAGGCGCAACATGAATCCGATCTGTGGGAAGCCTTCAAGGTGTTTGATGAAAATGGTGACGGTTATATTTCTGCCAAGGAATTGCAG…
CrCML21	ATGTTGAAACCTTTCATGACTTGCCTCACCTTCCTTCACAAAAAGGCCAAAATCCTCTTGAATCAACTAAGAAGCATGGACATAATGAGTGACCATTGCTGCAGAAGAGGACCTAATAATAGATTCTCTTCTAAGTTATTTATTTCTTCTTTTGTTGATATGGGGATATCTAACCAGTTCAAACAAGTCTTCAAGCTCATTGATACTAATGATGATGGCCAGATATCAACCAGTGAGCTAAGTGAAATACTTTCATGCCTTGGATACAAAAATAGCATAGCTGCTAAAGAAGCAAAAAGTATGGTAAGTGTGTTGGACTCTAATGGAGATGGTTTTGTAGACTTAGATGACTTCATGGTTATTGTGAATGACTCAGAAGGCAAGTTTGGCAGTGACAAT…
CrCML22	ATGCTTCCTAGCCGATTTTACTTCTTTATTGAGGAGAAGACATCACAGAATGATAGCAATTCAACTTCTCCCTTGTTCGGTTTGGTTGACCTTTCATTATACTTTACAATTTTCGACAAAATCCACAACTTTTTCTTAAGTTTCTGGTTTTTCCTTTTGTGCCAACTTCATTGTGCTAACTCAAAGGTAAAGGGAGAGGACCAAATCTCAAAATCTGGGTTTATCCACCAAGAGAATGAATCTAATGGCAGAAGAGATAGTAAGAAGCTTGAGAGGGATGATGTCAAAATGGTAATGGCAAAATTGGGATTTTTTTGCAGCTCAGAAAGTGAGGAACTTCAGGAGCAGTATGGTTCCAAGGAGCTTTCTGAACTGTTTGATGAGCAGGAGCCAAGCCTT…
CrCML23	CCTCCATTAGCAATCATGGCAGATGAATGGACAGAAGATCAAATAGCTATGTTCCGAGAAGCATTTCGCGTTGTGGACAAGGACTCTGACGGTGGGTGGGGGCTCTTTTACACCATACTCAGCTCCATCATTCAACAATTTGTCTTCTAACATAAATGTTGATTGTGTCTCCCATTGGTGCGTTTTAATTAACTAAAAATCTTTGTCATGTGTAGGATCCATTACTGTGGACCAACTGATAACCATTATCCAATCCTTAGATGGCAATCCAATAAAAGATGAAATTGAAGAAATGATTAGTGAAGTGGATATTGATGGGAATGGGAGTGTGGATTTTGAAGAGTTTTTGAATGTTATGAGACTCAAAATGAAGGTATATATATATGCAAACCTCTCTCA…
CrCML24	TGCGTCCACAAATACCACCATTTAAAACCCTTCAGTATTCCCACCCTTTTTCAACTCAACCCCAAGATCATTTTTCACTCTCTCTCTCTCTCTCTCTCTCCATTTCAACATTGCCACACTCTTAATACCACTTTTCACTAACTCTTCTACCCTCCCTCTCTTATCACCGAAATGAAGTTTCCCAAACTCAATCCCAAACGCCTGTTCCGCTTTAAGGACCGTTCTGCCATCTCCAGATCCGACCCGCCATCCTTCGGCTCTGGCACGTCCTCCTCCGCCGCAGCGAATGGAGGAAGAACCCCCACCAGCGTCCTCCCGGCAGTCTCCGGCGACTGGGCCGACGCTGTTACCGGCGACTTCCACTTCGAGCTTGCTCAGGCCTTCCGCCTCATCGACCGC…
CrCML25	ATGAGTAAGAAACAAGTGGTGAATTTGGACGACGAGCATATCGCGGAGCTACGAGAGATCTTTCGCTCCTTCGATCGGAACAACGATGGAAGCTTGACGCAATTGGAACTGAGTTCTCTGTTGCGTTCGCTGGGTCTGAAGCTGAATTCGGAGCAATTGGAGAGTTTCATTCAGATTGCGGATAGAAACAACAACGGTCTCGTTGAATTCTCCGAGTTCGTGGCGCTGGTGGTGCCGGAGCTTCTTCAGGCGAAGTCGCCGTACACGGAGGAGCAATTGCGTCAGTTGTTCAGGTTTTTCGACCGCGACGGCAACGGTTTAATCACTGCGGCAGAGTTGGCCCACTCCATGGCGAGGCTCGGTCACGCGCTCACGGCGGAGGAATTGACGGGGATGATA…
CrCML26	ACCCTCGGTTCCTGCTTTGGTACAGTTTTTTTCAATATTTAGTTGGTGGGGGCTTTTGCGTGAACTCGTTGGACAAGCTACCAGCATGTATATAAATAGCGATCCGAAGTCCCAATGGTGTATCTTTCTTTCTCCCCTTCCTCTCTTACTTTTGTGTGCTTGTGAGTGTTTATTTGCAGCCAATTAAGCTCATATGAAGGACGTGCTGAGTGAAGATTTGATTGGAGAATTTCTAGAAGCCTTTTGTCTTTTTGACCGAGATGGAGATGGTTTGTATCCTCCTAACCCTTCCTCTTACCTAAAATGATATTTTTATAATTCATTTTTTTTCTTCTAGAGCCATAATTTTTTACATTATATTTTTTTAAAAGGAGCGGTAATAAAGAGAGATAAAAAAGG…
CrCML27	ATGTCTAAGTTGAGTTCCCTTCAGTTTCATCATAGCAACTCTTTGAGGAAGCCCTCCCCACCCACAAATCCCCCTTTGAAGAGTAACAAATCAGAGGAAATGAAATGGGTGTTTAATAAATTTGACACCAACAAAGATGGCAAGATTTCCCTTAAAGAGTACAAAGCAGCTGTGGGGACTATGGGTTGGGGCCTTGGAGAAACTGAGGCTGTTGAGTCTTTTGAGGCCATGGACTCTGATGGAGATGGTTTCATTGATTTCAAAGAGTTCATGGAAATGTTCAATGTAGAGGGTAAGGTAAAAGAAACGGAGATCAAGAGTGCTTTTCAAGTGTTTGATTTGAATGGTGATGGCAAAATTAGTGCTGAGGAATTGTCCCAAGTTCTCAAAAGCCTAGGA…
CrCML28	ATGGGTCTAAGCGAGGACCAAATTTCTTCCATGAAGGAAGCTTTCACGCTCTTCGATACCGATCGCGACGGTCGGATCGCTCCATCGGAGCTTGGGATCCTAATGCGGTCTCTGGGCGGCAACCCGACCCAAGCCCAACTAAAGGCTATCCAGGCCGAAGAGAAACTCGGTGAATCCTTCGATTTCACACGGTTCTTAGATCTGATGGAGAAGCACCTGAAGGTTGAGTCATTCGATCGTCATCTTCGCGATGCCTTCAAGGTCCTCGACAAGGAATCCACCGGCTTCGTCTCCGTCTCCGAGCTCCGCCACATTCTCACCAACATCGGCGAGAAGCTCGAAACTTCCGAGTTCGATGAGTGGATCAAGGAAGCCGATGTCGTTTCCGATGGCAAGATC…
CrCML29	ATGTCAAAGCTTCAAGTTCATCAAATTAATCAACTAAGGGAGATTTTTGGTCGATTTGACATGGACTCAGATGGGAGCTTAACCATGTTAGAGCTAGCAGCACTTCTTAGATCCTTGGGGCTGAAGCCCTCAGGTGATCAAGTCCAAGTGCTGCTAACTAACATGGACTCAAATGGCAATGGAACTGTTGAATTTGATGAGTTGGTAAAGGCCATATTACCTGAGATGAATGCAGAGGTATTGGTGAACCAAGAACATCTCCTAGGGGTGTTCAAGTGCTTTGATCGTGATGGGAATGGTTATATATCAGCCGCAGAGTTGGCTGGGGCAATGGCCAAAATGGGTCAGCCTCTCACTTATAGAGAGCTCACTGAGATGATCAAAGAGGCTGACACAGAT…
CrCML30	ATGATACTAGCTACACTGTTGCTGGCTGTGTTGTTTATTGCAGGCCTTATAAATATTTTCTTTTACATACCCACCAACAAGATTCGTCAAATTTTGTTCCCCAACAATGCTTGCAAAACCAATTTTGCTACTGTTTCCTCTTCACCAGCGACCAAGGTGGAGAGGGGTGGTCACAGGAAGGAAGAGCTAAGAAAGGTGTTTTCCACTTTTGACAAGAACGGTGATGGATTCATAACAAAGCAGGAGCTGAGGGAGTCACTGAGGAACATCAGAGTGTTCATGACAGATAAAGAGGTTGATGATATTGTTGTCAAGTTTGATTCCAATGGAGATGAGTTGCTTGATTTTGAAGAGTTTTGCTTGTTGGTTGGGGAGTGTATGGGAGGGAATGAAGGAGAA…
CrCML31	ATGTCAAAACTTAAAGTTAATCAACTGAATCAATTAAGGAATATATTTGCAAGATTTGACATGGATTCAGATGGAAGCCTAACCATCATGGAACTTGCGGCACTGCTTCGATCGTTGGGGCTGAAGCCATCAGGTGATCAAATGCATGTGTTGTTAGCCAACATGGATTCAAATGGGAATGGGTTTGTGGAGTTTGATGAATTGGTTGATGCAATATTGCATGATATGAGTGCAGAGATATTGTTGAACCAAGAGATGCTCCTTGGGGTCTTTAAGTGCTTTGATCGTGATGGGAATGGTTATATATCAGCTGCAGAGTTAGCAGGAGCAATGGCAAAAATGGGTCAACCTCTTACCTATAGAGAGCTAACAGAAATGATGACAGAGGCTGATACAGAT…
CrCML32	ATGAGTCCCTTGACACCCAGTGACTTGCAACGGATTTTTAAGAAGCTGGACATGAATGATGATGGGTTTTTGAGCCTTGAGGAGCTGAACTTGCTACTAGAGAAAACGGGTTTCAATTTTAGTATTGAGGAATTGGAGTCTCTAGTGGGGAAGCAGAGCCTGGACTTGAGTGAGTTCTTGTTCTTTTATGACTCCATTCTGAAGCAGAATAATGAGGAAGTGAAAGGGGCTAATGGAGATGGTGGTAATGAGATTGAGGAGATAGAGAGGGACCTTGTGAAGGCTTTCAAGGTGTTTGATTTGGATGGGGATGGATTCATCACAAGCCAAGAGCTTGAGTGTGTGTTGAAGAGGCTTGGCATGTGGGATGAACGGTGTGGCAAAGATTGCAGAACCATG…
CrCML33	ATGGCTCAAGTGGGTTGTGTCTCTTGGGAATTGGAGACACTGAACCATGTTCTAGCACTAGTGGAGGCATTCAGAGCCTTCGATGCGGACAATGATGGACGCATTACAGAGGCAGAGGTAGGTGGAATAATGGGGTCACTTGGGTACAATGCTAGTGAACAAGAAGTGAGGGCAATGATGCAAAAAGGAGATAAGAACAAAGATGGTTTACTTAGCATAACCGAATTTTTGGAGCTGAATACTAAGGATTTGGAAGGTGGAAATCTCGGAAATACCCTCCGCACGGCATTGGAAGCGTTGGATGAAGAAGGTAGTGAAATTTTGACAGGGGAAGAGTTACATGAAGTTATTGAAAATTTGGGTCTAAACTTGTCTTTACAAAATTGTCTTCATCTTGTT…
CrCML34	ATGGCTGATGATCCACAAGATGTAGCCGATAGAGAACGCGTTTTCAAGAGTTTTGATGCCAATGGCGATGGTCAAATCTCTTCATCAGAGCTTGGGGAAGCACTGAAGACACTTGGATCAGTGACAGCAGAGGAAGTGCAAAGGATGATGGAAGAGATTGACACTGATGGGGATGGGTACATTTCTTATGAGGAGTTCACACAATTTGCCAGAGCCAACCGTGGCCTAGTGAAGGATGTTGCCAAGATTTTTTAA
CrCML35	ATGACTCTCTTGGTTCGAAAGGGAGCAACACGAGGAGGATCCATCAAAGTGAACATAACAGAACAGAGAATAAGGAAAATTTTCGAAGAAGCAGATAGAGATGGGGACGGAATCCTCAAGAAGGAAGATGTACAGTTCGCTTTCCACCAGCTTGGGGAAAAATTCCCTGCGTGGCGAGCCCACCGTGGTCTTCACCACGCTGACACCAACCACGACGGCGTCGTTAGCAACTGTGAAGAATTCAACAACCTAATCAAATATGCTCTTCAAAAGTACGGTTATATAGTGGCGAATTAA
CrCML36	ATGGACCCCGCCGAGTTGAAGCGCGTTTTTCAAATGTTCGATCGTAACGGGGACGGGCGAATCACGAAGAAGGAACTCGGCGACTCTTTAGAGAATTTGGGAATCTTCATCGCTGACAAGGATTTAACGCAAATGATTGAAAAGATCGACGTGAACGGTGACGGATGCGTGGATATGGACGAGTTTGGGGAACTTTACCAATCCATAATGGACGAGCGTGACGAAGAGGAGGACATGAGAGAGGCGTTTAACGTCTTCGATCAAAACGGCGACGGATTCATCACGGTCGACGAACTCAGAACGGTTTTGGCTTCTCTAGGCCTCAAACAGGGGAGAACCGTTGAAGAGTGTAAGAAGATGATAATGAAGGTGGATGTTGATGGAGATGGGATGGTTAAT…
CrCML37	ATGAGGAGTAGCACCGACTTTGAGCGTGTTCTTAAGTATTTTGATGAAGATGGGGATGGTAAGATTTCCCCTTCTGAACTTAGGAACCGAGTGGGCTTGATGGGTGGGGAGTTATTGTTCAAAGAAGCTGAAATGGTTATAGAGGAATTGGATTCAGATGGAGATGGGTTGTTGAGTTTGGAAGATTTTGTGAAGTTGATGGAAGCAGCAGGAGAAGAAGAGAAGTTGAAGGATTTGTTCGAAGCTTTTGAAATGTATATTGACACCGAAATGTGTGGGTTTATAACGCCCAAAAGCTTGCAAAGAATGCTTGGAAGGTTGGGTGAATCAAAATCCATGGAGGAATGTAGAGCTATGATTGGCCACTATGATTTGAATGGAGATGGCCTTATTAGCTTT…
CrCML38	ATGCCAACTATTTTGCTTAGGATTTTCCTTCTTTACAACCTCGTACATTCGTTCCTCTTGTGTCTCGTCCCAAAGAAGGTGAGATCCTTCCTCCCCCGCTCTTGGTTCTCCCTCATCGAGACCACCACCACCACCACCACCACCACCACCGGCAACGCACATTCTTCGTCATCTTCAAGGGCCTTTATTATCACCAACAGAATAATAATGGACCCAATTGAGATCAAGCGTGTTTTCCAAATGTTCGATAAAAACGGGGATGGGCGAATCACCAAGGAGGAATTGAACGATTCGTTGGAGAATTTGGGCATTTTCATCCCTGACAGGGATCTCACGCAGATGATTGAGAAGATCGACGTTAACGGTGATGGGTATGTGGACATTGATGAGTTTGGGGAG…
CrCML39	ATGGGTTTCAGATCCCTCTTCAACCGCAAGAAGAAACTGCTCAAGAAAACGACGTCGTCCTCATCCTCGCACATCGTTTCCCACACGCAATCCTCCTCCTCGTTCCCGTTCTCACGCGCTCAGTTTAACGAGGAATTAGAGCATGTATTTAAGAAATTCGACGTTAACGGAGACGGAAAAATTTCCGCTTCTGAGCTAGGCTCGATAATGAGGAACCTAGGGCAAGCTACGAGCGAGGAGGAGCTTGATAAAATGATCCACGAGGTAGATTCGGACGGTGACGGTCACATAAGCCTTGAAGAATTCATCGAATTAAACACCAAAGGTGTAGATCCCGACGAGGTTTTGGAGAATCTCAAAGATGCGTTCGCCGTGTTCGACATCGACGGTAATGGCTCC…
CrCML40	AGTAAATTAATTTCAATTCCCAATGACCTGACATTTCTCTCGCAAGCAGAAATAATCGATGACGAAGCTGGGCCGTGCCCTCAGTCCCCACCGCCACCCTATCACCCCTTCGTCTTTTTTATATTTTGATGGGCGTAGGCTCTACGGGCCCAAATGCGAGTTTCCACCCCAAGTAATTGCCTACAAGGTGACCAGAACGACGTCGTAAAAGGGTGAATGAATTGAAAAAATTAAAAAAAAAGGGAGGAAAAAGTAGCATCCGACCATTATTATCATCATATCTGAGGGGGGAGAGAGAGCGAAGAGGGAGTAGAGCATTTTGAAGTTCATTGTGTTATTGTAGGCTTTGTAGTTGAGAAGGGAAAACGGAAAAAGGAAAAGGAAATGGGTAAGGATCTA…
CrCML41	ATGGCATCCAACAGAATTCTAAAACCGCTCAAATGGTTCTCTAACAAAAATCTCAGCCTCAGTCTTAATCGCCGAAGATCAAGATCATCAAATTCTTCATTAAGCTCTCCTCGTTCTCCCATCTCATCATATTCTACCTTGAAAAGTATTAATAAAGAGGATGAGTTCAGAGAGGTTTTCCGTTACTTCGATGGAGACGGAGATGGGAAAATCTCGGCCTTTGAACTTCGTTCATATTTCGGTTCAATTGGAGAATATTTGTCACATGAGGAAGCTCAAGGCTTGATCCTTGACCTCGATTCTGATGGAGACAATTTATTGGACTTCCAAGATTTCACGAAGCTGATGAATAGTGAAGATCATAGGAATGGTGATGAAGATCTAAGAGAGGCTTTTGAA…
CrCML42	ATGTGGAACATTAGAATAAGGGGTTTCATATCTTTTATCTTGTTTTTCTTCAAGTTTGTGTTTAATTATGTCTCTCAGAAATGGAAGGTTTGGACCGAGACTAGAATTAGTTCAAATTCTGAACCATTGAAGCAGAGTTTGGATTTCATTCAGAGTGGTGAAAGAGTGTGCAAAGAAGATGTAGCTTTGGTGATGGAAAAGCTAGGAATGAGTGTTCATTGGGAAGGGGAAGGGATGAAGGAGTTTGGAGTAAAAGAAATTGGGAAATTGTTTGAAAAGGATGTTACCTTGTCAGAGATAGAGGAGGCCTTTAATGTGTTCGACCAAAACAAAGATGGGTTTATAGAAGCAAGAGAATTGCAAAGGGTGTTATCATGTTTGGGATTAGGGAAAGATTTG…
CrCML43	ATGGACGAAGAGGTGCGCAAGATCTTCAACAAGTTCGATAAAAACGGCGACGGCAAGATCTCGTCCACGGAGCTGAAGGAGTTGATGGCGGCGCTGGGATCCAAAACGACGTCGGAGGAGGTGAGGCGCATGATGGCGGAACTTGACCAGAACGGCGACGGTTACATTGATCTGAAGGAGTTCGGCGACTTCCATTGCGCTGGCGGTGACTCCAGGGAGCTCCGGGAAGCGTTCGAACTGTACGATCTGGACAAGAACGGGCTGATCTCGGCGAAGGAGCTTCACTCCGTGATGCGGAGGTTGGGGGAGAAATGCTCCCTCAGTGATTGCCGGAAGATGATCGGAAAAGTTGACGCTGATGGCGACGGAAACGTCAACTTCGAAGAATTCAAGAAGATG…
CrCML44	ATGGCTGATAATCCACGAGATGTAGCCGATAGAGAACGCATTTTCAGTATTTTTGATGCCAATGGTGATGGCAAAATCTCTGCATCTGAGCTTGGAGAATCGCTTAAAACACTTGGATCGGTGACCGCCGAGGAAGTGCAACGGATGATGGCGGAGATTGATACAGATGGTGATGGCTACATTTCATATGAAGAGTTCACAGAATTTGCACGAGCCAACCGTGGCCTAGTGAGGGATGTCGCCAAGATATTTTAA

## Sheet: Protein seq of  CrCaMs-CrCMLs
The sequence information of the CrCaM-CrCML family
CrCaM1	MADQLTDDQISEFKEAFSLFDKDGDGCITTKELGTVMRSLGQNPTEAELQDMINEVDADGNGTIDFPEFLNLMARKMKDTDSEEELKEAFRVFDKDQNGFISAAELRHVMTNLGEKLTDEEVDEMIREADVDGDGQINYEEFVKVMMAK
CrCaM2	MDDFLSEEQFFEIKEAFALFDKDGDGSVTVEELATFIRSLEQNPTEEELQDMINEVDANGNGIIEFFEFLNLMASKTKETDVEEDLREAFKVFDKDQNGYISASELRHVMINLGEKVSGEEVEQMIKEVDLDGDGLVNYDEFVKMMIYWMKLSISSLDPNLIDSFSINYKC
CrCaM3	MDDILSEEQHLDFKEAFALFDKDGDGSVTVEELGTVIRSLEQNPTEEELQDMINEVDANGNGLIEFVEFLDLMTRRTKAIDVEEDLKEAFKVFDKDQNGYISASELRHVMINMGEILTDEEVELMIEAADSDGDGLVNYDEFVMIMMTTE
CrCaM4	MTDILSEEQIVDFKEAFGLFDKDGDGCITVEELATVIRSLDQNPTEEELQDMISEVDADGNGTIEFDEFLSLMAKKVKDTDAEEELKEAFKVFDKDQNGYISASELRHVMINLGEKLTDEEVEQMIKEADLDGDGQVNYDEFVKMMMTVR
CrCaM5	MADQLTDEQISEFKEAFSLFDKDGDGFLHLLPLWIGFAFYLNFLVFPILPLDNVACDDVFSCNPRFGCITTKELGTVMRSLGQNPTEAELQDMINEVDADGNGTIDFPEFLNLMARKMKDTDSEEELKEAFRVFDKDQNGFISAAELRHVMTNLGEKLTDEEVDEMIREADVDGDGQINYEEFVKVMMAK
CrCaM6	MADQLTDEQISEFKEAFSLFDKDGDGCITTKELGTVMRSLGQNPTEAELQDMINEVDADGNGTIDFPEFLNLMARKMKDTDSEEELKEAFRVFDKDQNGFISAAELRHVMTNLGEKLTDEEVDEMIREADVDGDGQINYEEFVKVMMAK
CrCaM7	MADQLTDDQIAEFKEAFSLFDKDGDGCITTKELGTVMRSLGQNPTEAELQDMINEVDADGNGTIDFPEFLNLMARKMKDTDSEEELKEAFRVFDKDQNGFISAAELRHVMTNLGEKLTDEEVDEMIREADVDGDGQINYEEFVKVMMAK
CrCML1	MATNPIEAGNIDTDPKPNPNTTPSVYFQDMDELKRVFNRFDTNGDGKISVSELDSALRTLGSGVQKEELQRVMEDLDTDQDGFINISEFAAFCRSDTDGGGSELRDAFNLYDQDKNGLISAAELCQVLNRLGMKCSEEECHNMIKSVDSDGDGNVNFEEFKQMMNNKSTNNGNGEQN
CrCML2	MGLKSLFNRNNDLIPSTMPPRSTSLSVRSRARLASELEQVFNKFDVNGDGKISASELGSIMGSLGQSTTQQELDNMIREVDGDGDGCISLQEFIELNTKGVDSDEVLENLKDAFAVFDIDGNGSITAEELNTVMRSLGEECSLAECRRMICGVDSDGDGMIDFEEFRVMMMMGSRHDTTDRVKPAED
CrCML3	MAEDKAECERVFKRFDVNGDGKISLSEFADALKVLGLTSQEEVHRRMAEIDKDGDGSITLEELVEFRNDNPNLMKDVLNRL
CrCML4	MATEKILKPSKWFSNKSLRLNLHRRGSRSSNSSSSSPRSPMSTCTTPKNNNNNGLENGFVEVFRHFDCDGDGKISAYELRSYFGSIGEHMSHEEAEGVIHDLDSDGDNMLDFNDFSKLMKREGGDDDLRKAFEMFVWEKEGCGCITPMGLQRMLHRLGDDKSYDECVAMIDAFDIDHNGVLDFNEFHQMMV
CrCML5	MSMLEGDQMKQLNDIFKRFDMDSDGSLTHLELAALLRSLGIKPSGDEIHALLSNMDHNGNGYIEFDELVNAIMPDMNESVLINQEQLLEVFQSFDRDGNGYITASELAGTMAKMGQPLTYSELTSMMAQADTNGDGVITFNEFTTLMAKSAAEFFGVKVV
CrCML6	MGGALGKNESPKTAWLPESKLEAKMVDAMQRRESQGSSVKSFNTIILKFPKIDESLRKCKAIFEQFDEDSNGTIDYEELKKCFSKLELSFTEEEINDLFEACDINEDMGMKFSEFIVLLCLVYLLKDDPAALHTGEILKTFKFGRWTSKPALIRRYLDLMNNSVICSFEFFCYGLAFHAFHRESLERFHACLLKSRIGMPNLEATFETLVDTFVFLDKNKDGYVSKNEMVQAINETVSGERSSGRIAMKRFEEMDWDKNGMVNFKEFLFAFTRWVGIDDLEDEEHAEA
CrCML7	MSTKQAVNLDDEQIAELREIFRSFDRNNDGSLTQLELSSLLRSLGLKPTVEQLESFIHKADRNNNGLVEFSEFVALVAPELLPAKSPYTEEQLRHLFRMFDRDGNGFITAAELAHSMAKLGHALTADELTGMIKEADTDGDGMISYQEFAKAITSAAFDNSWA
CrCML8	MELIPSSLNTCGLFVCLKILLCDINGFFSILFYCLQCLWNWKRCINSRSFSNPKPLKQNLNCINQHGVTLCKEDVITVMEKLGMNVERCGSGIEDFGEQEISEMFENEASMAEVEEAFDVFDENKDGFIDAAELQRVLCCLGLEKDFTECQKMINAVDQNGDKLIDHNEFLMLMEQSFG
CrCML9	MSSKIHCSRKMSRTSFLDFQYNLSKRKYLRKPSRLFSRQSSSLKGGFFQPNVDEMKQVFDKFDSNKDGKISQQEYKATMRALGMENSVHEVPHIFKVVDLDGDGFINFKEFMEAQNKGGGIRTMDIQIAFRTFDKNGDGKISAEEIKEMLWRLGERCSIDDCRRMVRAVDTDGDGMVDMDEFMTMMTQSLKLV
CrCML10	MCPSGRTLPLHASSHDFRSAFDVLDTDRDGKISRDDLRAFYTGLHGGVPGGDDTIGAMMTVADTNKDGFVEYEEFERVVNGEKRPLGCGAMEDVFRVMDKDGDGKLGHHDLKSYMAWAGFHATDEDINAMIKFGGGDHNGGVTFDGLLRILALES
CrCML11	MASAIISKPSKWLFSYKNLFKISFPCLKPSTPESLPAIDGDSTPQLIGPSNEHSPKDDGLKDVFDHLDVDKDGKISSKELMDYFASAGESVNHKLAKRVIDEFDSDGDELLDFEDFVRLMKQEEGGESEGILKSAFEMFEVEKGCGCITPKGLQQMLLQLGDVKSHDECAAMIRAFDLDGNGFLDFHEFQQMMSPPT
CrCML12	MGITEACSRFLGDFLQAFKCSPQSTMSHLDHHHNPNCKAHNMLKLDDKMVGALVTVFGMENNGRIRKENARKVVEKLGLIYGSEEGKPTSGFELGEGGLQDDEVPVEEVLGELDEDMSKRNQLLHEAFKIFDEDGDGYIDAMELKRVLDCLGLDKGWDMNTIEKMVKVVDLNFDGKVDFGEFELMMG
CrCML13	MNGDGFVSLEELNRLLQKIGNSHYSLEELESLVERKSLNFNEFLFLYNSILEENTNTNGESKGGDDDVESDLVKTFKVFDMDGDGFITSQELECVLKRLGLWDETTGKDCRTMIRFYDTNLDGRLDFQEFKTMMLLTNA
CrCML14	MFQPFTTCFTFLHRKSKKNFLTKPRIINTISVWLKRKQPHKRFSSSSDLSSISSFLHMEVSSQFQQVFKLIDTNGDGKISSSELSEVLLCLGSYNKCTAAKEAEGMVRVLDFNGDGFVDLDEFMVAMNEEKIGSGKEQDEGDDDDYLMDAFLVFDADKNGLISAKELQRVLLNLGCDNCTLRDCKRMIKGVDKNGDGFVDFEEFRSMMQIGLAS
CrCML15	MDQGELARVFQMFDRNGDGRITRKELSDSLKNLGICISEQDLIQMIEKIDVNGDGFVDMDEFGELYQTIMDEKDEEEDMREAFNVFDQNGDGFITGEELSAVLCSLGLKHGKTVEDCKSMIKKVDVDGDGMVNYREFKQMMKAGGFAAASLS
CrCML16	MKLININPKSLKLSPKRLFRSKKERSLVSRSDPPSFGSGSSSSSSEDSTHKTANGVAPGSQTPTSVLPDVSGEWSVVTVDVRWELAQAFRLIDRDNDGVVSREELQNVLTSLGATSSPDDVAMMLSEVDDDGQGSISVETLMNRVGSGLESGSDPDELREVFEVFDTDRDGRISAKELHRVFQAIGDERCTIEECQRMIEGVDRNGDGFVCFEDFSRMMELQR
CrCML17	MADALTENQIVEFQEAFCLIDKDSDGFITVDELATVIRSLDRNPTKEEIQNMISEVDIDGNGSIDFEEFLNIMGRKMKENLAEELIEAFKIFDRDQDGYISATELRHVMINLGERLTNEEAEQMIREADLDGDGQVSYEEFARMMMPK
CrCML18	MNDALRDDQVGEFLEAFCLLDKDGDGCITIEELGTAIRSLDENPTLEELQIMMNEVDTDGNGTIEFGEFLNLMARKMKESEAEEELKEAFRVFDKDQDGYISPSELRSVMRTIGEKVTEEELEQMVKEADLDGDGLVDYQEFVRMMLAV
CrCML19	MGALCSCCKDKPRETSLDEKLERKIAEMKRYIIGESKLKSIDSVVMLFPMFKEKLKPLRGMFEKYDLDSNGSIEPNELKRFLEHQQLRLQEQEIDNIFQFCDIDGSKGIQFNEFIALLCLIHLLTTPASSNSVFIRNLAHLGPTFDRMVEVFLFFDQNGHGKLNKSDMIRALNETNPRERSPADIIKIRFQEMDRDKNGNVTFREFLFGFINWIGIDADE
CrCML20	MVMGQQNIRLTSPSPSFRLRCPSLNSLRLRRIFDMFDNNGDSMITATEISQALTLLGLDADVAELESMTSSYIKPGNEGLAFDDFVALHESLGDTYFGLLENEEEAQHESDLWEAFKVFDENGDGYISAKELQVVLAKLGLVEANLIDNVHKMIGSVDTNHDGHVDFDEFKEMMKNTILPTS
CrCML21	MLKPFMTCLTFLHKKAKILLNQLRSMDIMSDHCCRRGPNNRFSSKLFISSFVDMGISNQFKQVFKLIDTNDDGQISTSELSEILSCLGYKNSIAAKEAKSMVSVLDSNGDGFVDLDDFMVIVNDSEGKFGSDNEQEEYLMDAFLLFDTEKNGLISAKELRRFMLKLGFDHCSIRECKRMIKVVDKNGDGFVDYEEFRSMMKSGLAN
CrCML22	MLPSRFYFFIEEKTSQNDSNSTSPLFGLVDLSLYFTIFDKIHNFFLSFWFFLLCQLHCANSKVKGEDQISKSGFIHQENESNGRRDSKKLERDDVKMVMAKLGFFCSSESEELQEQYGSKELSELFDEQEPSLEEVKHAFDVFDENKDGFIDARELQRVLCILGLKEASVLENCHKMISNFDENQDGRIDFTEFVKIMENSFR
CrCML23	MADEWTEDQIAMFREAFRVVDKDSDGSITVDQLITIIQSLDGNPIKDEIEEMISEVDIDGNGSVDFEEFLNVMRLKMKENLTEELKDAFKVLDRDNDGYISAPELRLVMMKLGERLTDEEVEQMIREADLDGDGQVSYEEFVKFMMLN
CrCML24	MKFPKLNPKRLFRFKDRSAISRSDPPSFGSGTSSSAAANGGRTPTSVLPAVSGDWADAVTGDFHFELAQAFRLIDRDNDGIVSVAELETVLARLSRAEPSESVISAVFGAGDCISVDELANRVGSGFGAGSNSEELREAFELFDEDGDGRISAKELLRVFAAIGDEDCTLEECRRMIDRVDRKGNGFVCFEDFSRMMDLQTSGECC
CrCML25	MSKKQVVNLDDEHIAELREIFRSFDRNNDGSLTQLELSSLLRSLGLKLNSEQLESFIQIADRNNNGLVEFSEFVALVVPELLQAKSPYTEEQLRQLFRFFDRDGNGLITAAELAHSMARLGHALTAEELTGMIKEADTDGDGMINFQEFSQAITSAAFDNSWA
CrCML26	MILHYYVYGLTEKQSELEEEFKEAFRLFDKDKDGYISPTELLCVMRSIGVKVTEEELEQMIIVADVDGDGRVNYEEYVRMMSVV
CrCML27	MSKLSSLQFHHSNSLRKPSPPTNPPLKSNKSEEMKWVFNKFDTNKDGKISLKEYKAAVGTMGWGLGETEAVESFEAMDSDGDGFIDFKEFMEMFNVEGKVKETEIKSAFQVFDLNGDGKISAEELSQVLKSLGESCSLSACKKMVTGVDGNGDGFIDFNEFMRMMMNGKKLA
CrCML28	MGLSEDQISSMKEAFTLFDTDRDGRIAPSELGILMRSLGGNPTQAQLKAIQAEEKLGESFDFTRFLDLMEKHLKVESFDRHLRDAFKVLDKESTGFVSVSELRHILTNIGEKLETSEFDEWIKEADVVSDGKIRYEDFIARMVAK
CrCML29	MSKLQVHQINQLREIFGRFDMDSDGSLTMLELAALLRSLGLKPSGDQVQVLLTNMDSNGNGTVEFDELVKAILPEMNAEVLVNQEHLLGVFKCFDRDGNGYISAAELAGAMAKMGQPLTYRELTEMIKEADTDGDGVISFNEFATIMARSASDSLGLALW
CrCML30	MILATLLLAVLFIAGLINIFFYIPTNKIRQILFPNNACKTNFATVSSSPATKVERGGHRKEELRKVFSTFDKNGDGFITKQELRESLRNIRVFMTDKEVDDIVVKFDSNGDELLDFEEFCLLVGECMGGNEGEEKEGIISGKEGKEEEEVNLKEAFDVFDKDNDGLISVEELALVLTSLGLREGKKIEECKEMIKKVDMDGDGMVNFNEFKRMMMKGGKLAFAA
CrCML31	MSKLKVNQLNQLRNIFARFDMDSDGSLTIMELAALLRSLGLKPSGDQMHVLLANMDSNGNGFVEFDELVDAILHDMSAEILLNQEMLLGVFKCFDRDGNGYISAAELAGAMAKMGQPLTYRELTEMMTEADTDGDGVISFNEFATVMGRSASDFLGLAFW
CrCML32	MSPLTPSDLQRIFKKLDMNDDGFLSLEELNLLLEKTGFNFSIEELESLVGKQSLDLSEFLFFYDSILKQNNEEVKGANGDGGNEIEEIERDLVKAFKVFDLDGDGFITSQELECVLKRLGMWDERCGKDCRTMICSYDTNLDGKLDFKEFKDMMLLTTS
CrCML33	MAQVGCVSWELETLNHVLALVEAFRAFDADNDGRITEAEVGGIMGSLGYNASEQEVRAMMQKGDKNKDGLLSITEFLELNTKDLEGGNLGNTLRTALEALDEEGSEILTGEELHEVIENLGLNLSLQNCLHLVTSLDADGDGAVSLDEFRLIVDSLL
CrCML34	MADDPQDVADRERVFKSFDANGDGQISSSELGEALKTLGSVTAEEVQRMMEEIDTDGDGYISYEEFTQFARANRGLVKDVAKIF
CrCML35	MTLLVRKGATRGGSIKVNITEQRIRKIFEEADRDGDGILKKEDVQFAFHQLGEKFPAWRAHRGLHHADTNHDGVVSNCEEFNNLIKYALQKYGYIVAN
CrCML36	MDPAELKRVFQMFDRNGDGRITKKELGDSLENLGIFIADKDLTQMIEKIDVNGDGCVDMDEFGELYQSIMDERDEEEDMREAFNVFDQNGDGFITVDELRTVLASLGLKQGRTVEECKKMIMKVDVDGDGMVNYKEFKQMMKGGGFSALT
CrCML37	MRSSTDFERVLKYFDEDGDGKISPSELRNRVGLMGGELLFKEAEMVIEELDSDGDGLLSLEDFVKLMEAAGEEEKLKDLFEAFEMYIDTEMCGFITPKSLQRMLGRLGESKSMEECRAMIGHYDLNGDGLISFEEFRFMMQ
CrCML38	MPTILLRIFLLYNLVHSFLLCLVPKKVRSFLPRSWFSLIETTTTTTTTTTGNAHSSSSSRAFIITNRIIMDPIEIKRVFQMFDKNGDGRITKEELNDSLENLGIFIPDRDLTQMIEKIDVNGDGYVDIDEFGELYDSIMSDRDEEEDMKEAFNVFDQNGDGFITVEELRSVLSSLGLKQGRTLEDCRKMIMKVDIDGDGKVDYKEFKQMMKAGSFGTL
CrCML39	MGFRSLFNRKKKLLKKTTSSSSSHIVSHTQSSSSFPFSRAQFNEELEHVFKKFDVNGDGKISASELGSIMRNLGQATSEEELDKMIHEVDSDGDGHISLEEFIELNTKGVDPDEVLENLKDAFAVFDIDGNGSITAEELHMVMVSIGDECSMDECRKMIDGVDSDGDGMINFEEFRMMMMGERMITRESEI
CrCML40	MGKDLSDDQVSSMKQAFTLFDTDGDGRIAPSELGILMRSLGGNPTQAQLKAIIAEENLTTPFDFPRFLDLMAKHMKPEPFDRQLRDAFKVLDKDNTGFVSVSELRHILTNIGEKLEPAEFDEWIREVDVGSDGKIRYEDFIARMVAKDY
CrCML41	MASNRILKPLKWFSNKNLSLSLNRRRSRSSNSSLSSPRSPISSYSTLKSINKEDEFREVFRYFDGDGDGKISAFELRSYFGSIGEYLSHEEAQGLILDLDSDGDNLLDFQDFTKLMNSEDHRNGDEDLREAFEMFVWEKGSDCITPKGLQQMLRKLGDEKSYDECVAMIDVFDIDRNGVLDFNEFHQMMA
CrCML42	MWNIRIRGFISFILFFFKFVFNYVSQKWKVWTETRISSNSEPLKQSLDFIQSGERVCKEDVALVMEKLGMSVHWEGEGMKEFGVKEIGKLFEKDVTLSEIEEAFNVFDQNKDGFIEARELQRVLSCLGLGKDLMECQKMINQVDQNGDELVDQNEFVRIMEQSFG
CrCML43	MDEEVRKIFNKFDKNGDGKISSTELKELMAALGSKTTSEEVRRMMAELDQNGDGYIDLKEFGDFHCAGGDSRELREAFELYDLDKNGLISAKELHSVMRRLGEKCSLSDCRKMIGKVDADGDGNVNFEEFKKMMTRSYTVVSSSTLVISSGSILIGGNVFFTSSTISVTSPISSGKRSSQFSKICVMKVNKLITHKELKYTIFKSIFLVS
CrCML44	MADNPRDVADRERIFSIFDANGDGKISASELGESLKTLGSVTAEEVQRMMAEIDTDGDGYISYEEFTEFARANRGLVRDVAKIF

## Sheet: CDS seq of  CrCaMs-CrCMLs
The sequence information of the CrCaM-CrCML family
CrCaM1	ATGGCAGATCAACTCACCGATGACCAGATCTCTGAGTTCAAGGAAGCCTTCAGTTTGTTCGATAAGGATGGCGATGGTTGCATCACAACAAAGGAACTTGGAACTGTTATGAGGTCGTTGGGGCAAAACCCAACGGAGGCAGAGCTGCAAGACATGATAAATGAAGTAGATGCTGATGGTAACGGCACCATTGACTTCCCTGAATTTCTAAACCTTATGGCAAGGAAGATGAAGGACACTGATTCTGAGGAGGAACTGAAAGAGGCATTCAGAGTTTTCGACAAGGATCAGAATGGGTTCATTTCTGCTGCTGAGCTTCGCCATGTGATGACCAATCTTGGTGAGAAGCTCACTGATGAAGAAGTTGATGAGATGATTCGAGAGGCTGATGTTGATGGT…
CrCaM2	ATGGATGATTTTCTGAGTGAAGAACAATTTTTTGAGATCAAAGAAGCCTTTGCCTTGTTTGACAAAGATGGAGATGGGTCCGTTACTGTGGAAGAATTGGCCACATTCATTAGGTCATTGGAGCAGAATCCCACAGAAGAAGAGCTCCAAGATATGATAAATGAGGTTGATGCAAATGGCAATGGAATCATAGAATTCTTTGAATTTTTGAACTTAATGGCCAGTAAAACGAAAGAAACTGATGTAGAGGAAGATCTCAGAGAAGCTTTCAAAGTGTTTGACAAAGATCAAAATGGCTACATTTCAGCTAGTGAGTTGAGACACGTAATGATTAATCTGGGTGAAAAAGTAAGCGGCGAGGAAGTGGAGCAAATGATAAAAGAAGTTGATTTAGATGGT…
CrCaM3	ATGGATGATATTCTGAGTGAAGAACAACATCTTGACTTCAAAGAAGCCTTTGCCTTGTTTGACAAAGATGGAGATGGATCCGTTACTGTGGAAGAATTGGGCACAGTCATTAGGTCATTGGAGCAGAATCCCACAGAAGAAGAGCTCCAAGATATGATAAATGAGGTGGATGCAAATGGCAATGGACTCATAGAATTTGTTGAGTTTTTGGACTTAATGACCAGGAGAACAAAAGCAATTGATGTAGAGGAAGATCTCAAAGAAGCATTCAAAGTGTTTGACAAAGATCAAAATGGCTACATTTCAGCTAGTGAGTTGAGACACGTAATGATTAATATGGGTGAAATACTTACCGATGAGGAGGTGGAGCTGATGATTGAAGCAGCTGATTCGGATGGT…
CrCaM4	ATGACAGATATCCTGAGTGAAGAACAGATTGTTGACTTCAAAGAGGCTTTTGGCTTGTTTGACAAAGATGGAGATGGGTGCATTACTGTGGAAGAACTGGCCACTGTCATTCGGTCGTTGGATCAGAATCCCACCGAAGAAGAGCTCCAAGATATGATAAGCGAAGTCGATGCAGATGGCAATGGAACCATTGAATTTGATGAGTTCTTGAGCTTGATGGCCAAGAAAGTGAAAGACACTGATGCAGAGGAGGAGCTCAAAGAGGCTTTCAAGGTTTTTGACAAAGATCAAAATGGCTATATATCAGCCAGTGAGTTGAGACACGTAATGATCAATCTAGGTGAAAAATTAACTGATGAAGAGGTGGAACAGATGATTAAAGAAGCTGATTTGGATGGT…
CrCaM5	ATGGCCGATCAGCTCACCGACGAACAGATCTCTGAGTTCAAGGAAGCCTTCAGCCTCTTCGACAAGGACGGCGATGGGTTCCTTCATTTGTTGCCTCTATGGATTGGATTCGCATTCTATCTGAATTTTCTCGTTTTCCCTATTTTGCCCTTAGATAATGTCGCATGTGATGATGTTTTCAGCTGTAACCCGAGATTTGGCTGTATTACTACCAAGGAACTTGGGACCGTGATGCGGTCACTTGGCCAGAACCCAACTGAGGCTGAGCTGCAGGACATGATAAATGAGGTTGATGCTGATGGAAATGGTACCATTGATTTCCCTGAATTCCTCAATCTCATGGCCCGCAAGATGAAAGATACTGATTCGGAGGAGGAGCTTAAGGAGGCTTTCCGTGTG…
CrCaM6	ATGGCCGATCAACTCACCGATGAACAGATCTCCGAGTTCAAAGAAGCCTTCAGCTTGTTCGACAAGGATGGCGACGGTTGCATCACGACGAAGGAGCTTGGAACTGTTATGCGTTCGTTGGGGCAAAACCCAACTGAGGCAGAGCTGCAGGACATGATTAATGAAGTAGACGCTGATGGAAATGGTACCATCGACTTCCCAGAGTTTCTAAACCTCATGGCCAGGAAGATGAAGGACACTGATTCTGAGGAGGAGCTGAAGGAGGCATTTCGGGTTTTTGATAAGGATCAGAACGGGTTCATTTCTGCTGCTGAGCTCCGCCACGTGATGACCAACCTTGGGGAGAAGCTCACTGATGAAGAGGTTGATGAGATGATTCGTGAGGCTGATGTTGATGGT…
CrCaM7	ATGGCCGACCAGCTCACCGACGACCAGATCGCCGAGTTCAAGGAGGCCTTCAGCCTCTTCGACAAGGACGGCGATGGTTGTATTACCACCAAGGAACTTGGGACTGTAATGCGGTCACTTGGGCAAAACCCAACTGAGGCAGAGCTGCAGGATATGATAAATGAGGTTGATGCTGATGGCAACGGAACTATTGACTTCCCAGAATTCCTCAACCTGATGGCCCGCAAGATGAAAGACACTGATTCAGAGGAGGAGCTTAAGGAAGCTTTCCGTGTGTTCGACAAGGATCAGAATGGTTTTATTTCTGCAGCTGAGCTTCGCCACGTTATGACAAATCTTGGTGAGAAGCTGACCGATGAAGAAGTTGATGAGATGATTCGCGAGGCTGATGTTGATGGT…
CrCML1	ATGGCGACGAATCCAATTGAAGCGGGGAACATCGACACCGACCCGAAACCTAACCCGAATACCACACCCTCCGTGTACTTCCAAGACATGGACGAGCTCAAGCGAGTCTTTAACCGTTTCGACACCAACGGCGACGGTAAGATCTCCGTCAGCGAGTTGGACAGCGCACTCCGTACCCTCGGATCCGGCGTCCAGAAGGAAGAGCTCCAACGCGTCATGGAAGACCTCGACACCGACCAAGACGGCTTCATTAACATCTCCGAGTTCGCCGCCTTCTGCCGCTCCGACACAGACGGTGGCGGCTCCGAGCTCCGCGATGCCTTCAACCTTTACGACCAGGACAAGAACGGACTCATCTCTGCCGCGGAGCTCTGCCAGGTGTTGAACCGCCTCGGAATG…
CrCML2	ATGGGTTTGAAATCTCTCTTCAACCGCAACAACGATCTGATCCCATCCACCATGCCCCCGCGATCAACGTCGCTGTCAGTGCGCTCACGCGCGCGTCTCGCGTCTGAGCTTGAACAAGTCTTCAACAAATTCGACGTCAACGGCGACGGCAAGATCTCGGCGTCGGAACTTGGATCCATCATGGGAAGTTTGGGCCAATCGACGACTCAGCAAGAGCTCGACAACATGATCCGCGAGGTCGACGGCGACGGTGACGGCTGCATCAGCCTCCAAGAGTTCATCGAGCTCAACACCAAAGGCGTCGATTCCGACGAGGTCCTCGAGAATCTCAAGGATGCCTTCGCCGTCTTCGACATCGACGGCAACGGCTCCATCACCGCCGAGGAGCTCAACACCGTC…
CrCML3	ATGGCAGAGGACAAAGCTGAATGTGAGCGCGTTTTCAAGCGCTTTGATGTGAATGGTGATGGCAAGATCTCATTATCCGAATTCGCAGATGCTCTGAAAGTGTTAGGATTAACTTCGCAGGAGGAAGTTCATCGTCGAATGGCAGAGATTGATAAAGACGGTGATGGCTCTATCACACTTGAAGAGTTGGTTGAATTTCGAAATGACAATCCTAACTTGATGAAGGATGTTTTGAACAGACTCTAA
CrCML4	ATGGCCACCGAGAAAATTCTCAAACCATCCAAATGGTTCTCTAACAAGAGTCTAAGGCTCAATCTTCATCGTCGAGGATCAAGATCCTCCAATTCATCATCAAGTTCTCCAAGATCTCCTATGTCAACGTGCACAACCCCCAAGAATAATAACAATAATGGATTAGAGAATGGGTTCGTGGAAGTTTTCCGTCACTTTGATTGTGATGGAGATGGGAAAATCTCGGCCTATGAGTTAAGGTCATATTTTGGGTCCATTGGAGAACACATGTCTCATGAGGAGGCTGAAGGGGTGATTCATGATCTCGATTCCGATGGGGATAACATGTTGGACTTCAATGATTTCTCGAAGCTGATGAAGAGGGAAGGTGGTGATGATGATCTAAGAAAGGCTTTTGAG…
CrCML5	ATGTCAATGCTCGAAGGCGATCAAATGAAGCAATTGAACGACATATTCAAGCGATTTGACATGGATTCCGACGGAAGCCTCACGCACCTGGAGCTAGCGGCGCTCCTCCGTTCCCTAGGCATAAAACCTAGCGGCGATGAAATCCACGCGCTTCTCTCGAACATGGATCACAACGGTAACGGATACATCGAATTCGACGAGCTTGTGAATGCAATTATGCCTGATATGAATGAGAGCGTCCTCATAAACCAAGAACAGCTATTGGAGGTGTTTCAATCCTTCGACCGTGACGGTAACGGTTATATAACCGCCTCCGAACTCGCCGGAACTATGGCCAAGATGGGTCAACCCCTCACCTACAGCGAACTTACCTCCATGATGGCTCAGGCTGATACTAAC…
CrCML6	ATGGGAGGTGCATTAGGAAAGAATGAATCACCTAAAACGGCTTGGTTACCAGAAAGCAAGCTTGAGGCTAAAATGGTAGATGCAATGCAGAGGAGGGAATCTCAAGGATCTTCCGTGAAATCATTCAACACTATAATCTTGAAATTCCCAAAAATTGATGAGAGCCTTAGGAAATGCAAAGCCATATTTGAGCAGTTTGATGAGGATTCTAATGGTACAATAGATTATGAGGAGTTGAAAAAGTGTTTCAGTAAGCTGGAACTTTCTTTTACTGAGGAGGAGATCAATGATCTTTTTGAGGCATGTGATATTAATGAGGACATGGGAATGAAGTTCAGTGAGTTTATTGTACTTCTCTGCCTTGTCTACCTTCTCAAGGATGACCCTGCAGCCCTTCAC…
CrCML7	ATGAGCACGAAGCAGGCGGTCAATTTGGACGACGAGCAGATCGCCGAGCTTCGAGAGATCTTTCGCTCCTTCGATCGGAACAACGACGGAAGCTTGACGCAGTTGGAGCTGAGTTCGTTGCTACGGTCGCTGGGTCTGAAGCCGACTGTGGAGCAGTTGGAGAGTTTCATCCACAAAGCGGACAGGAACAACAACGGTCTCGTGGAATTCTCAGAGTTCGTGGCGCTGGTGGCGCCGGAGCTTCTTCCGGCGAAGTCGCCGTACACGGAGGAGCAGCTGCGACATCTGTTCAGGATGTTCGATCGCGATGGCAACGGCTTCATCACTGCGGCGGAGTTGGCCCACTCCATGGCCAAGCTCGGCCACGCGCTCACCGCCGACGAGTTGACGGGGATGATT…
CrCML8	ATGGAGCTAATACCCAGCAGCCTAAATACATGTGGATTATTTGTGTGCCTTAAAATTCTCCTTTGCGACATTAATGGTTTCTTCTCAATTTTATTTTATTGTTTGCAGTGTTTGTGGAATTGGAAGCGTTGCATCAATAGTAGAAGTTTCTCGAATCCTAAACCGTTGAAGCAGAATTTGAACTGCATTAATCAACACGGTGTAACACTGTGCAAAGAGGATGTCATTACGGTGATGGAAAAACTGGGAATGAATGTTGAACGGTGTGGGAGCGGAATAGAGGACTTTGGTGAACAGGAAATTAGTGAGATGTTTGAAAATGAGGCTTCTATGGCAGAGGTGGAAGAAGCTTTTGATGTGTTCGATGAAAACAAAGACGGGTTTATAGACGCTGCTGAA…
CrCML9	ATGTCAAGTAAAATCCACTGCAGCAGAAAAATGTCAAGGACTAGTTTCCTTGATTTCCAATACAACCTTTCAAAGAGAAAATACCTGAGGAAGCCATCTCGTCTGTTCTCACGGCAGAGCTCTAGCCTAAAAGGTGGTTTTTTTCAGCCTAACGTTGATGAGATGAAGCAAGTGTTTGACAAATTTGATTCCAATAAAGATGGGAAAATTTCTCAACAAGAATACAAAGCCACCATGAGAGCTTTAGGCATGGAGAACTCAGTTCATGAAGTCCCACATATTTTTAAGGTGGTGGATTTGGATGGAGATGGGTTCATCAATTTCAAAGAATTTATGGAGGCTCAGAACAAGGGTGGTGGGATTAGGACCATGGATATACAGATTGCATTCCGGACTTTT…
CrCML10	ATGTGTCCTTCGGGTCGGACCCTCCCTCTTCATGCCTCCTCCCACGATTTCCGATCGGCATTCGACGTTCTCGACACCGACCGCGACGGAAAAATTAGCCGAGACGACCTCCGCGCCTTTTACACCGGCCTTCACGGCGGCGTCCCTGGCGGAGATGACACCATCGGGGCAATGATGACGGTGGCGGACACGAACAAGGACGGGTTCGTGGAGTACGAGGAGTTCGAGCGCGTGGTGAACGGGGAGAAAAGACCGTTAGGGTGTGGAGCCATGGAGGATGTGTTCAGGGTTATGGATAAGGACGGTGATGGTAAACTCGGTCACCATGACTTGAAGAGTTACATGGCCTGGGCTGGCTTCCACGCCACCGACGAAGACATCAACGCTATGATCAAATTC…
CrCML11	ATGGCATCTGCCATTATTTCCAAGCCCTCCAAATGGTTATTCTCTTACAAGAACTTGTTCAAGATAAGCTTTCCATGCTTAAAGCCTTCCACGCCCGAATCATTACCGGCTATTGACGGTGACAGTACGCCTCAACTAATTGGGCCGTCCAACGAGCACAGCCCAAAAGATGATGGGCTTAAAGATGTTTTTGATCACTTGGACGTTGATAAAGATGGCAAAATTTCAAGCAAGGAGCTGATGGATTACTTTGCATCCGCAGGGGAGTCGGTGAACCATAAACTGGCAAAGAGAGTGATCGATGAGTTTGACTCTGACGGTGACGAGTTACTTGATTTTGAGGACTTTGTTAGACTGATGAAGCAAGAAGAGGGTGGTGAATCGGAGGGTATTCTGAAA…
CrCML12	ATGGGTATAACAGAAGCATGCTCCAGATTCCTTGGAGATTTTTTACAAGCATTCAAATGCTCACCACAAAGTACAATGTCTCACCTTGATCACCATCATAATCCAAACTGCAAGGCCCACAACATGCTCAAACTTGATGACAAGATGGTTGGTGCACTTGTGACTGTCTTTGGCATGGAAAACAATGGAAGAATCAGGAAGGAAAATGCTAGGAAGGTGGTGGAGAAGCTTGGTTTGATATATGGTTCTGAGGAGGGGAAACCCACATCAGGGTTTGAGTTAGGTGAGGGTGGCTTGCAAGATGATGAAGTGCCTGTGGAAGAGGTGCTTGGTGAATTGGATGAGGACATGTCAAAGCGCAATCAGTTGTTACATGAAGCCTTCAAAATCTTTGATGAG…
CrCML13	ATGAATGGCGATGGGTTTGTGAGCCTTGAGGAGCTGAACCGGTTGCTACAAAAGATAGGTAATTCCCATTATAGCTTAGAGGAGTTAGAATCTCTGGTAGAAAGGAAGAGCCTTAACTTTAATGAGTTTTTGTTTTTGTACAACTCCATATTGGAAGAGAACACTAATACTAATGGGGAGAGCAAAGGAGGTGATGATGATGTGGAGAGTGACCTGGTGAAGACGTTCAAGGTGTTTGATATGGATGGGGATGGATTCATCACGAGCCAAGAGTTGGAGTGTGTGTTGAAAAGGCTTGGCTTGTGGGATGAAACAACTGGGAAGGATTGCAGAACCATGATTCGCTTCTATGACACCAATTTGGATGGACGTCTTGATTTCCAAGAATTCAAGACCATG…
CrCML14	ATGTTTCAACCTTTCACTACTTGCTTCACCTTTCTTCATAGGAAGAGCAAAAAAAATTTCTTGACCAAGCCAAGAATCATAAACACAATAAGTGTCTGGCTCAAAAGAAAACAACCCCACAAAAGATTCTCTTCAAGTTCTGACTTGTCATCAATCTCTTCTTTCCTTCACATGGAGGTTTCTTCCCAGTTTCAACAAGTTTTCAAGCTTATTGACACAAATGGTGATGGAAAGATATCAAGCAGTGAGTTAAGTGAAGTGCTTTTATGCCTTGGATCATACAACAAGTGCACAGCTGCTAAAGAAGCTGAAGGCATGGTGAGAGTGTTGGACTTCAATGGAGATGGGTTTGTGGACTTGGATGAGTTCATGGTTGCCATGAATGAAGAAAAGATTGGA…
CrCML15	ATGGATCAAGGAGAACTTGCACGAGTTTTTCAAATGTTTGATAGAAACGGGGATGGTCGTATAACGAGGAAAGAGCTTAGTGACTCTTTAAAAAATCTTGGAATTTGCATCTCGGAACAAGATTTGATCCAAATGATTGAGAAAATTGACGTAAATGGAGATGGGTTTGTTGACATGGACGAATTTGGTGAGTTATATCAAACGATAATGGATGAGAAAGACGAGGAGGAGGACATGAGGGAGGCATTCAATGTGTTTGATCAAAATGGAGATGGGTTCATAACAGGAGAGGAATTGAGTGCGGTGTTATGTTCTTTGGGTCTAAAACATGGCAAAACCGTAGAAGATTGCAAAAGCATGATCAAGAAAGTGGACGTGGATGGTGATGGAATGGTTAAC…
CrCML16	ATGAAGCTCATTAACATCAATCCCAAATCCCTAAAACTCAGCCCCAAACGCCTCTTTCGCTCCAAAAAGGAACGTTCCCTCGTATCCCGATCCGACCCGCCTTCTTTCGGATCCGGATCCTCCTCTTCCTCTTCCGAGGACTCCACCCATAAGACTGCCAACGGTGTCGCCCCCGGCTCCCAAACTCCTACCAGCGTTCTCCCTGATGTTTCCGGCGAATGGTCCGTCGTCACCGTCGACGTCCGGTGGGAGCTCGCTCAAGCCTTCCGCCTCATCGACCGCGACAACGACGGCGTCGTTTCCCGGGAGGAGCTTCAGAACGTGCTCACGAGCCTCGGCGCTACGTCGAGTCCGGATGACGTGGCTATGATGCTCAGCGAGGTCGATGATGATGGACAA…
CrCML17	ATGGCAGATGCACTCACAGAAAATCAGATTGTTGAATTTCAGGAAGCCTTTTGTCTCATTGACAAAGACTCTGACGGATTCATTACTGTGGACGAATTGGCAACCGTTATCCGATCATTAGATAGGAATCCAACAAAAGAAGAAATCCAAAACATGATTAGTGAAGTTGATATTGATGGGAACGGGAGTATAGATTTTGAAGAGTTTTTGAATATTATGGGTAGAAAAATGAAGGAAAATCTAGCTGAGGAACTGATAGAAGCATTCAAAATATTTGATAGAGATCAAGATGGATACATCTCAGCGACTGAGCTGAGACACGTAATGATAAATTTAGGAGAGAGGCTGACAAATGAAGAGGCTGAACAAATGATTAGAGAGGCCGATTTGGATGGCGAT…
CrCML18	ATGAACGACGCCTTGAGGGATGACCAGGTTGGTGAGTTTTTGGAAGCCTTCTGTCTTTTAGACAAAGATGGAGATGGCTGCATAACCATCGAAGAATTAGGCACTGCAATCAGATCATTGGATGAAAATCCAACGCTGGAAGAGTTGCAAATTATGATGAACGAAGTGGATACAGATGGCAATGGAACCATAGAATTCGGGGAATTCTTGAATCTCATGGCCAGAAAAATGAAGGAAAGTGAAGCAGAAGAGGAATTGAAGGAAGCATTCAGGGTGTTTGACAAAGATCAAGATGGTTATATATCACCCAGTGAGTTAAGGTCTGTAATGAGAACTATTGGAGAGAAGGTGACAGAGGAAGAACTGGAGCAGATGGTGAAAGAGGCTGATTTAGATGGT…
CrCML19	ATGGGAGCCTTGTGTAGTTGTTGCAAGGATAAGCCAAGAGAGACAAGCTTGGATGAGAAGCTTGAACGTAAAATAGCTGAAATGAAGAGATATATAATTGGAGAAAGCAAATTGAAATCAATTGACAGCGTAGTTATGTTGTTCCCTATGTTCAAAGAAAAACTGAAACCATTAAGAGGAATGTTTGAAAAATATGATCTTGATTCCAATGGATCTATAGAGCCTAATGAACTAAAAAGGTTCTTAGAACATCAGCAACTACGTCTACAAGAGCAGGAGATTGACAACATTTTTCAGTTCTGTGATATTGATGGAAGCAAGGGCATTCAATTCAATGAATTTATTGCTCTTCTATGCCTCATCCATCTTCTAACAACCCCTGCATCCTCTAATAGTGTA…
CrCML20	ATGGTAATGGGCCAACAAAATATCCGCCTAACTTCTCCGTCACCGTCATTCCGTCTTCGGTGTCCGAGTCTTAACTCGCTTCGTCTTCGACGCATCTTCGATATGTTTGACAACAACGGAGATTCAATGATAACGGCAACGGAAATAAGCCAGGCACTGACTCTGTTAGGCTTGGATGCTGACGTGGCGGAGCTTGAATCCATGACGAGTTCTTACATTAAACCAGGCAACGAGGGACTCGCTTTTGACGATTTCGTTGCTCTTCATGAGTCCCTTGGAGATACCTACTTTGGATTGTTGGAGAACGAGGAAGAGGCGCAACATGAATCCGATCTGTGGGAAGCCTTCAAGGTGTTTGATGAAAATGGTGACGGTTATATTTCTGCCAAGGAATTGCAG…
CrCML21	ATGTTGAAACCTTTCATGACTTGCCTCACCTTCCTTCACAAAAAGGCCAAAATCCTCTTGAATCAACTAAGAAGCATGGACATAATGAGTGACCATTGCTGCAGAAGAGGACCTAATAATAGATTCTCTTCTAAGTTATTTATTTCTTCTTTTGTTGATATGGGGATATCTAACCAGTTCAAACAAGTCTTCAAGCTCATTGATACTAATGATGATGGCCAGATATCAACCAGTGAGCTAAGTGAAATACTTTCATGCCTTGGATACAAAAATAGCATAGCTGCTAAAGAAGCAAAAAGTATGGTAAGTGTGTTGGACTCTAATGGAGATGGTTTTGTAGACTTAGATGACTTCATGGTTATTGTGAATGACTCAGAAGGCAAGTTTGGCAGTGACAAT…
CrCML22	ATGCTTCCTAGCCGATTTTACTTCTTTATTGAGGAGAAGACATCACAGAATGATAGCAATTCAACTTCTCCCTTGTTCGGTTTGGTTGACCTTTCATTATACTTTACAATTTTCGACAAAATCCACAACTTTTTCTTAAGTTTCTGGTTTTTCCTTTTGTGCCAACTTCATTGTGCTAACTCAAAGGTAAAGGGAGAGGACCAAATCTCAAAATCTGGGTTTATCCACCAAGAGAATGAATCTAATGGCAGAAGAGATAGTAAGAAGCTTGAGAGGGATGATGTCAAAATGGTAATGGCAAAATTGGGATTTTTTTGCAGCTCAGAAAGTGAGGAACTTCAGGAGCAGTATGGTTCCAAGGAGCTTTCTGAACTGTTTGATGAGCAGGAGCCAAGCCTT…
CrCML23	ATGGCAGATGAATGGACAGAAGATCAAATAGCTATGTTCCGAGAAGCATTTCGCGTTGTGGACAAGGACTCTGACGGATCCATTACTGTGGACCAACTGATAACCATTATCCAATCCTTAGATGGCAATCCAATAAAAGATGAAATTGAAGAAATGATTAGTGAAGTGGATATTGATGGGAATGGGAGTGTGGATTTTGAAGAGTTTTTGAATGTTATGAGACTCAAAATGAAGGAAAATCTGACTGAGGAGCTAAAAGACGCATTCAAAGTATTAGACAGGGATAATGATGGATATATATCAGCTCCAGAGCTGAGGCTAGTAATGATGAAATTGGGAGAGAGACTAACAGATGAAGAAGTTGAACAGATGATTAGAGAGGCTGATTTGGATGGGGAT…
CrCML24	ATGAAGTTTCCCAAACTCAATCCCAAACGCCTGTTCCGCTTTAAGGACCGTTCTGCCATCTCCAGATCCGACCCGCCATCCTTCGGCTCTGGCACGTCCTCCTCCGCCGCAGCGAATGGAGGAAGAACCCCCACCAGCGTCCTCCCGGCAGTCTCCGGCGACTGGGCCGACGCTGTTACCGGCGACTTCCACTTCGAGCTTGCTCAGGCCTTCCGCCTCATCGACCGCGACAACGACGGCATTGTCTCTGTCGCGGAGCTTGAGACGGTGCTGGCTCGCCTCTCCCGCGCAGAACCGTCGGAATCCGTGATTTCGGCGGTGTTCGGCGCCGGGGATTGCATCAGCGTGGATGAGTTGGCGAACCGGGTCGGGTCGGGTTTTGGAGCGGGTAGTAACTCT…
CrCML25	ATGAGTAAGAAACAAGTGGTGAATTTGGACGACGAGCATATCGCGGAGCTACGAGAGATCTTTCGCTCCTTCGATCGGAACAACGATGGAAGCTTGACGCAATTGGAACTGAGTTCTCTGTTGCGTTCGCTGGGTCTGAAGCTGAATTCGGAGCAATTGGAGAGTTTCATTCAGATTGCGGATAGAAACAACAACGGTCTCGTTGAATTCTCCGAGTTCGTGGCGCTGGTGGTGCCGGAGCTTCTTCAGGCGAAGTCGCCGTACACGGAGGAGCAATTGCGTCAGTTGTTCAGGTTTTTCGACCGCGACGGCAACGGTTTAATCACTGCGGCAGAGTTGGCCCACTCCATGGCGAGGCTCGGTCACGCGCTCACGGCGGAGGAATTGACGGGGATGATA…
CrCML26	ATGATATTGCATTATTATGTGTATGGATTGACGGAGAAGCAAAGTGAATTAGAAGAGGAATTCAAAGAAGCTTTTAGACTGTTTGATAAAGACAAAGATGGTTACATATCACCCACGGAGTTGTTGTGTGTGATGAGAAGTATTGGAGTGAAGGTGACCGAAGAAGAACTGGAGCAGATGATCATAGTGGCCGATGTGGATGGTGATGGTCGTGTTAATTATGAAGAGTATGTGAGGATGATGTCGGTTGTTTAA
CrCML27	ATGTCTAAGTTGAGTTCCCTTCAGTTTCATCATAGCAACTCTTTGAGGAAGCCCTCCCCACCCACAAATCCCCCTTTGAAGAGTAACAAATCAGAGGAAATGAAATGGGTGTTTAATAAATTTGACACCAACAAAGATGGCAAGATTTCCCTTAAAGAGTACAAAGCAGCTGTGGGGACTATGGGTTGGGGCCTTGGAGAAACTGAGGCTGTTGAGTCTTTTGAGGCCATGGACTCTGATGGAGATGGTTTCATTGATTTCAAAGAGTTCATGGAAATGTTCAATGTAGAGGGTAAGGTAAAAGAAACGGAGATCAAGAGTGCTTTTCAAGTGTTTGATTTGAATGGTGATGGCAAAATTAGTGCTGAGGAATTGTCCCAAGTTCTCAAAAGCCTAGGA…
CrCML28	ATGGGTCTAAGCGAGGACCAAATTTCTTCCATGAAGGAAGCTTTCACGCTCTTCGATACCGATCGCGACGGTCGGATCGCTCCATCGGAGCTTGGGATCCTAATGCGGTCTCTGGGCGGCAACCCGACCCAAGCCCAACTAAAGGCTATCCAGGCCGAAGAGAAACTCGGTGAATCCTTCGATTTCACACGGTTCTTAGATCTGATGGAGAAGCACCTGAAGGTTGAGTCATTCGATCGTCATCTTCGCGATGCCTTCAAGGTCCTCGACAAGGAATCCACCGGCTTCGTCTCCGTCTCCGAGCTCCGCCACATTCTCACCAACATCGGCGAGAAGCTCGAAACTTCCGAGTTCGATGAGTGGATCAAGGAAGCCGATGTCGTTTCCGATGGCAAGATC…
CrCML29	ATGTCAAAGCTTCAAGTTCATCAAATTAATCAACTAAGGGAGATTTTTGGTCGATTTGACATGGACTCAGATGGGAGCTTAACCATGTTAGAGCTAGCAGCACTTCTTAGATCCTTGGGGCTGAAGCCCTCAGGTGATCAAGTCCAAGTGCTGCTAACTAACATGGACTCAAATGGCAATGGAACTGTTGAATTTGATGAGTTGGTAAAGGCCATATTACCTGAGATGAATGCAGAGGTATTGGTGAACCAAGAACATCTCCTAGGGGTGTTCAAGTGCTTTGATCGTGATGGGAATGGTTATATATCAGCCGCAGAGTTGGCTGGGGCAATGGCCAAAATGGGTCAGCCTCTCACTTATAGAGAGCTCACTGAGATGATCAAAGAGGCTGACACAGAT…
CrCML30	ATGATACTAGCTACACTGTTGCTGGCTGTGTTGTTTATTGCAGGCCTTATAAATATTTTCTTTTACATACCCACCAACAAGATTCGTCAAATTTTGTTCCCCAACAATGCTTGCAAAACCAATTTTGCTACTGTTTCCTCTTCACCAGCGACCAAGGTGGAGAGGGGTGGTCACAGGAAGGAAGAGCTAAGAAAGGTGTTTTCCACTTTTGACAAGAACGGTGATGGATTCATAACAAAGCAGGAGCTGAGGGAGTCACTGAGGAACATCAGAGTGTTCATGACAGATAAAGAGGTTGATGATATTGTTGTCAAGTTTGATTCCAATGGAGATGAGTTGCTTGATTTTGAAGAGTTTTGCTTGTTGGTTGGGGAGTGTATGGGAGGGAATGAAGGAGAA…
CrCML31	ATGTCAAAACTTAAAGTTAATCAACTGAATCAATTAAGGAATATATTTGCAAGATTTGACATGGATTCAGATGGAAGCCTAACCATCATGGAACTTGCGGCACTGCTTCGATCGTTGGGGCTGAAGCCATCAGGTGATCAAATGCATGTGTTGTTAGCCAACATGGATTCAAATGGGAATGGGTTTGTGGAGTTTGATGAATTGGTTGATGCAATATTGCATGATATGAGTGCAGAGATATTGTTGAACCAAGAGATGCTCCTTGGGGTCTTTAAGTGCTTTGATCGTGATGGGAATGGTTATATATCAGCTGCAGAGTTAGCAGGAGCAATGGCAAAAATGGGTCAACCTCTTACCTATAGAGAGCTAACAGAAATGATGACAGAGGCTGATACAGAT…
CrCML32	ATGAGTCCCTTGACACCCAGTGACTTGCAACGGATTTTTAAGAAGCTGGACATGAATGATGATGGGTTTTTGAGCCTTGAGGAGCTGAACTTGCTACTAGAGAAAACGGGTTTCAATTTTAGTATTGAGGAATTGGAGTCTCTAGTGGGGAAGCAGAGCCTGGACTTGAGTGAGTTCTTGTTCTTTTATGACTCCATTCTGAAGCAGAATAATGAGGAAGTGAAAGGGGCTAATGGAGATGGTGGTAATGAGATTGAGGAGATAGAGAGGGACCTTGTGAAGGCTTTCAAGGTGTTTGATTTGGATGGGGATGGATTCATCACAAGCCAAGAGCTTGAGTGTGTGTTGAAGAGGCTTGGCATGTGGGATGAACGGTGTGGCAAAGATTGCAGAACCATG…
CrCML33	ATGGCTCAAGTGGGTTGTGTCTCTTGGGAATTGGAGACACTGAACCATGTTCTAGCACTAGTGGAGGCATTCAGAGCCTTCGATGCGGACAATGATGGACGCATTACAGAGGCAGAGGTAGGTGGAATAATGGGGTCACTTGGGTACAATGCTAGTGAACAAGAAGTGAGGGCAATGATGCAAAAAGGAGATAAGAACAAAGATGGTTTACTTAGCATAACCGAATTTTTGGAGCTGAATACTAAGGATTTGGAAGGTGGAAATCTCGGAAATACCCTCCGCACGGCATTGGAAGCGTTGGATGAAGAAGGTAGTGAAATTTTGACAGGGGAAGAGTTACATGAAGTTATTGAAAATTTGGGTCTAAACTTGTCTTTACAAAATTGTCTTCATCTTGTT…
CrCML34	ATGGCTGATGATCCACAAGATGTAGCCGATAGAGAACGCGTTTTCAAGAGTTTTGATGCCAATGGCGATGGTCAAATCTCTTCATCAGAGCTTGGGGAAGCACTGAAGACACTTGGATCAGTGACAGCAGAGGAAGTGCAAAGGATGATGGAAGAGATTGACACTGATGGGGATGGGTACATTTCTTATGAGGAGTTCACACAATTTGCCAGAGCCAACCGTGGCCTAGTGAAGGATGTTGCCAAGATTTTTTAA
CrCML35	ATGACTCTCTTGGTTCGAAAGGGAGCAACACGAGGAGGATCCATCAAAGTGAACATAACAGAACAGAGAATAAGGAAAATTTTCGAAGAAGCAGATAGAGATGGGGACGGAATCCTCAAGAAGGAAGATGTACAGTTCGCTTTCCACCAGCTTGGGGAAAAATTCCCTGCGTGGCGAGCCCACCGTGGTCTTCACCACGCTGACACCAACCACGACGGCGTCGTTAGCAACTGTGAAGAATTCAACAACCTAATCAAATATGCTCTTCAAAAGTACGGTTATATAGTGGCGAATTAA
CrCML36	ATGGACCCCGCCGAGTTGAAGCGCGTTTTTCAAATGTTCGATCGTAACGGGGACGGGCGAATCACGAAGAAGGAACTCGGCGACTCTTTAGAGAATTTGGGAATCTTCATCGCTGACAAGGATTTAACGCAAATGATTGAAAAGATCGACGTGAACGGTGACGGATGCGTGGATATGGACGAGTTTGGGGAACTTTACCAATCCATAATGGACGAGCGTGACGAAGAGGAGGACATGAGAGAGGCGTTTAACGTCTTCGATCAAAACGGCGACGGATTCATCACGGTCGACGAACTCAGAACGGTTTTGGCTTCTCTAGGCCTCAAACAGGGGAGAACCGTTGAAGAGTGTAAGAAGATGATAATGAAGGTGGATGTTGATGGAGATGGGATGGTTAAT…
CrCML37	ATGAGGAGTAGCACCGACTTTGAGCGTGTTCTTAAGTATTTTGATGAAGATGGGGATGGTAAGATTTCCCCTTCTGAACTTAGGAACCGAGTGGGCTTGATGGGTGGGGAGTTATTGTTCAAAGAAGCTGAAATGGTTATAGAGGAATTGGATTCAGATGGAGATGGGTTGTTGAGTTTGGAAGATTTTGTGAAGTTGATGGAAGCAGCAGGAGAAGAAGAGAAGTTGAAGGATTTGTTCGAAGCTTTTGAAATGTATATTGACACCGAAATGTGTGGGTTTATAACGCCCAAAAGCTTGCAAAGAATGCTTGGAAGGTTGGGTGAATCAAAATCCATGGAGGAATGTAGAGCTATGATTGGCCACTATGATTTGAATGGAGATGGCCTTATTAGCTTT…
CrCML38	ATGCCAACTATTTTGCTTAGGATTTTCCTTCTTTACAACCTCGTACATTCGTTCCTCTTGTGTCTCGTCCCAAAGAAGGTGAGATCCTTCCTCCCCCGCTCTTGGTTCTCCCTCATCGAGACCACCACCACCACCACCACCACCACCACCGGCAACGCACATTCTTCGTCATCTTCAAGGGCCTTTATTATCACCAACAGAATAATAATGGACCCAATTGAGATCAAGCGTGTTTTCCAAATGTTCGATAAAAACGGGGATGGGCGAATCACCAAGGAGGAATTGAACGATTCGTTGGAGAATTTGGGCATTTTCATCCCTGACAGGGATCTCACGCAGATGATTGAGAAGATCGACGTTAACGGTGATGGGTATGTGGACATTGATGAGTTTGGGGAG…
CrCML39	ATGGGTTTCAGATCCCTCTTCAACCGCAAGAAGAAACTGCTCAAGAAAACGACGTCGTCCTCATCCTCGCACATCGTTTCCCACACGCAATCCTCCTCCTCGTTCCCGTTCTCACGCGCTCAGTTTAACGAGGAATTAGAGCATGTATTTAAGAAATTCGACGTTAACGGAGACGGAAAAATTTCCGCTTCTGAGCTAGGCTCGATAATGAGGAACCTAGGGCAAGCTACGAGCGAGGAGGAGCTTGATAAAATGATCCACGAGGTAGATTCGGACGGTGACGGTCACATAAGCCTTGAAGAATTCATCGAATTAAACACCAAAGGTGTAGATCCCGACGAGGTTTTGGAGAATCTCAAAGATGCGTTCGCCGTGTTCGACATCGACGGTAATGGCTCC…
CrCML40	ATGGGTAAGGATCTAAGCGATGACCAAGTTTCTTCGATGAAGCAAGCTTTCACTCTCTTCGACACAGACGGTGACGGTCGGATCGCTCCTTCGGAGCTTGGGATCCTCATGCGGTCCCTCGGAGGCAACCCGACCCAAGCCCAACTCAAAGCCATCATCGCCGAAGAGAACCTCACCACTCCCTTTGACTTCCCCCGGTTTCTCGATCTCATGGCGAAGCACATGAAGCCCGAACCCTTCGATCGCCAGCTTCGTGACGCCTTCAAGGTTCTCGATAAGGACAATACAGGCTTCGTCTCCGTCTCCGAGCTTCGCCACATCCTCACCAACATCGGTGAGAAGCTCGAGCCTGCCGAGTTCGACGAGTGGATCAGGGAAGTCGACGTTGGCTCCGATGGC…
CrCML41	ATGGCATCCAACAGAATTCTAAAACCGCTCAAATGGTTCTCTAACAAAAATCTCAGCCTCAGTCTTAATCGCCGAAGATCAAGATCATCAAATTCTTCATTAAGCTCTCCTCGTTCTCCCATCTCATCATATTCTACCTTGAAAAGTATTAATAAAGAGGATGAGTTCAGAGAGGTTTTCCGTTACTTCGATGGAGACGGAGATGGGAAAATCTCGGCCTTTGAACTTCGTTCATATTTCGGTTCAATTGGAGAATATTTGTCACATGAGGAAGCTCAAGGCTTGATCCTTGACCTCGATTCTGATGGAGACAATTTATTGGACTTCCAAGATTTCACGAAGCTGATGAATAGTGAAGATCATAGGAATGGTGATGAAGATCTAAGAGAGGCTTTTGAA…
CrCML42	ATGTGGAACATTAGAATAAGGGGTTTCATATCTTTTATCTTGTTTTTCTTCAAGTTTGTGTTTAATTATGTCTCTCAGAAATGGAAGGTTTGGACCGAGACTAGAATTAGTTCAAATTCTGAACCATTGAAGCAGAGTTTGGATTTCATTCAGAGTGGTGAAAGAGTGTGCAAAGAAGATGTAGCTTTGGTGATGGAAAAGCTAGGAATGAGTGTTCATTGGGAAGGGGAAGGGATGAAGGAGTTTGGAGTAAAAGAAATTGGGAAATTGTTTGAAAAGGATGTTACCTTGTCAGAGATAGAGGAGGCCTTTAATGTGTTCGACCAAAACAAAGATGGGTTTATAGAAGCAAGAGAATTGCAAAGGGTGTTATCATGTTTGGGATTAGGGAAAGATTTG…
CrCML43	ATGGACGAAGAGGTGCGCAAGATCTTCAACAAGTTCGATAAAAACGGCGACGGCAAGATCTCGTCCACGGAGCTGAAGGAGTTGATGGCGGCGCTGGGATCCAAAACGACGTCGGAGGAGGTGAGGCGCATGATGGCGGAACTTGACCAGAACGGCGACGGTTACATTGATCTGAAGGAGTTCGGCGACTTCCATTGCGCTGGCGGTGACTCCAGGGAGCTCCGGGAAGCGTTCGAACTGTACGATCTGGACAAGAACGGGCTGATCTCGGCGAAGGAGCTTCACTCCGTGATGCGGAGGTTGGGGGAGAAATGCTCCCTCAGTGATTGCCGGAAGATGATCGGAAAAGTTGACGCTGATGGCGACGGAAACGTCAACTTCGAAGAATTCAAGAAGATG…
CrCML44	ATGGCTGATAATCCACGAGATGTAGCCGATAGAGAACGCATTTTCAGTATTTTTGATGCCAATGGTGATGGCAAAATCTCTGCATCTGAGCTTGGAGAATCGCTTAAAACACTTGGATCGGTGACCGCCGAGGAAGTGCAACGGATGATGGCGGAGATTGATACAGATGGTGATGGCTACATTTCATATGAAGAGTTCACAGAATTTGCACGAGCCAACCGTGGCCTAGTGAGGGATGTCGCCAAGATATTTTAA

## Sheet: Promoter seq (ATG upstream2000)
The sequence information of the CrCaM-CrCML family
CrCaM1	AAATTATTTTTAACTATTTATGTGTTTAAAATTTAAGAAAAATAACCTTTGTGTAAAAACAAGACATGAGATGTTGATTCTATAGTAGTTAATGGTTATAATTTTTTAGCTTACTTAGGTTATAACTGATAATATTTATATATTTTAATTTTAAAATGATTTTATATATTTATATATAAATAATTTTCTCATAAAATCATGATTTTATATTACATATTTTATTAAAATTGTTCCATAATAACACATTTTCTGTTTATTTATAAATTATTTTATAATTATAATTATAATTTAATTTTATTGTGTAAAGCACGGGATTTATAGTAATCATAATATAAAGGATAATGATAAGACGAGGACAAGATACGAAAAGTCAAAAATGGGCAGGCACGTGATGAGAAA…
CrCaM2	TCAGGGTGATCATAATGGTGGTGATTTTAGCAACATTTAAATATGATTTGGTAATTTTTTTTTTAGGTAATCCTGAATACATTTATAGATTCTTGAAGGAGAAATAAGGTATTAGTATAACCATGGTAATTTTTTGCTTCGAGAACAAGATTTAATATTTGTTGTGAGATACTTCCTTTATTTTTTTATAAGATATTTTTAATTAAATTATAAATATCTACAAATAGTTCAATTTAAGTGGTTTTTTAATTGTTTTTTTAATCTTTTAAAAAATAAACTATTCCAAATAAATTCATAGTCAATTTTATGTAAATGATAATTAGTTATTTTTGGTTTATTTGTCATCAAAGAAAGAGTTCCAAATGGTAGATGAAAGAAGGGAAATTAAGGTACCACTTT…
CrCaM3	ATCATAAAATTCAATACAATTAGTATATAGTTATATCTCTTATATATATATATATATATATATATATATATATATATATATGATTATATAAAATTTTGTCAAAAGAAGTCTATTTCAACATCTCTACGACTTGAATGAAATAGTTTCTGTAGAGCGATTTAAATATTTTCTTGGTACAAAAAATAATTATTTTTAATTAATTTAAATTATTTAATAAAATAGAAAAAAATTAAAATTAAATTCTAAAATAATTTTGGAAAAAATGTGTTTATCTTCTTGAAAACGCTTTATGTTAAATGCATTTAAGAATTAAGAAGCTGAACCATCTAAATTTAGATGCCTTTCATCTTTTCTTAATTGTTGTTTAAAGTTTTTACGTAAATTATTAAATTAATATGT…
CrCaM4	GCCACCTCTCATTAGATTCTTTTTGGAAAAAAATAAAATAAAATAAAATTATTGTCTATCTTAGATATGCTTATCACTTTTTCATTAGCATCTGCCACACTCTTTCGCTCCTAATAACACGCTTCGTTCAGAGTAAATTAGAAATTAAATTCAGACTACCTTTGAGTTGCCACCCAACCCCCTTTGAATTCTTTGATGTTTCAATTCACAGTCTCAAAAGATAGATTTGTTTAAATTCAGCTTATTATTACGTAACATTTTAAAATTTATAATTATTTTAATAATTAGTACTTTAAAGTTTTTCTTACTCCGTGAATTAATACATTTGTATAATATCTTATTATATTTATATTGATATGATGTGTTGTACATATATATATATATATATTATAAATTTTT…
CrCaM5	TTCTGTTATTTAAATTTATTTAAAAATATAAAATAAATTTAAATTTAATAAAATTTTAAAAATAATTTATATAATTAATATTAATTTAATAATTATATCGATAAAATTCAAACGTTTATAAAAAGTATTAAGAACGTAAATTTAGTAAAAGTTATTTTAAAAAAAATTATTTCTCACATATATATATATATAATATGAAAAAAAAATTATTTTTATTTTATTTTATAAAATTTATTAGATTTTTTTAATAATAAAATAATAAAATTATAATATGTAATTTTATCTAAATTATTTTAATTTCTAGATAATTTTAATGTCTTAAAAATTATTAATTTTTATTTTTATTCTTAAAAATATATTAAATAATAACTTGTTTAAATAAATATATAATTTAATTTT…
CrCaM6	AAGAATTACCTTGTGCACCGCCGTCCATGTTTAGGATTAGTGTATAACCCTGGTGCTTCACGCAACCTATCCGTTACCCTATCCTGTTTGGATGCGAATGATACATCTTGAAAACTAGTTATTAAATTGTGTTGAGAATTTTTGTAAGAGAAGAAGATGTATATTGTAAAATAAAAAATTTGCTGAATTTAATTTTTAAATATAAATAAAAAGATTGAACAATAATTAATTAAATATCATCATAAAAACAATTAATTATTATAGCAATAAAAAAATATAAAAAGTTGTTGGAATATAGAAAGTTTAAGATTTTATGTTTCAAAAATTTTAATGATGAGAATTTTAATTATTCATGTACTTGTTTAGTTTACATATTTCTATGTGGTTGTATAATAAAAG…
CrCaM7	TTAAAACTATCCTAAAATACTTTCCATTTTTACATTTAATTCAGAGCATTTTGATCTCTATTGAATAGGTTTTTTTTTTTCACCTTTCAAAGTGCTATCATTAGGAATTAAGTCTCCTCTCATATTGTATCTTTGAAAAATTTTAATCTAAAATATGAAAATTCATTATTAGGAGCAAGACTTTTAAGTTATGTTATAGAAATGAATAATTTTTTTTTAAAATGAATGAGAAAAAATAAAAGCTTGTAAAAAAACTGATAAAAAATAATTTTTGTAATCATCTAAAAGTTAGGAATAGTTTTTAAAATGAGAGAAAAAGATAATTTAATCTTTCAATAAAATTTAACATTGTAATCAAATTACGTAAATTAAAAGGTTATATTTATAATGGTTAAAAAA…
CrCML1	ATAATTTCTCACACATGGAAAGGAAGAATTATAATACCATTTTTTTTCTTTTAGATTCCTTACAAAAGTTTTTATATTAAAAAAAATTAGTTTTATTCAATATTTTAAAAAAAATACCTCTTCTAATAAAATGATTTTTTAAATAATGTAAAAACAAAAACATCATAAATCTATAAGATCATTAACACGGATGAGTTTTTTTAATTATTATATTTTTGCAGTCAAAGTATTTTTTTTAGCATTTTTTTTACGATGAGGACGAGGATATATATATATATATATATATATATATATATATCACATTTTAGATTAACAAATTTGTACACTTATAATTTAATCAATTAATTTTAAGGAGTTGATTAAGAAAGGTGAGATAATATTTCGTATCTCACAGAAAAT…
CrCML2	TTCACATATAGCAAACCACGGATATAAAGCCAGAATTAAAATGAATAATTATCATTATGTTCCAAAATTTTGTTAACAAATTTTATATTCGTCCCTAAATTAGATAAATTGAACCGCTCATCCCTCATTTTTTGTATTGTATTTCAAATTAGTCTCTATCCTATTTTTTCATTAACGACGTGCATACATGAAACAAACGATAACCTAAACGAACTTTCATCCTCTAGTTTACATTAGAAAAGCTCAAACATTAAAAAACTCCTTTCCCAAAATCTCCAATGCTATTGGATAAAATCTTAACAGTTTGTAACGTCCTCTACAAGCTCTATTTACTAAATGTTAGATGGACGTTCTCTCAGCTCCTTTCACTTGTCTTCTTTCTAGGAGTATATTTTATGC…
CrCML3	CATTTAACCATAACAATAAAACAGAACAAATGATAAACAACAAGAAGCAACAAGCCAATAATACAAGCGAACGTTGAGATTTATTTTGGCTACGAGTAATGGTTGCTACTTCAAAGGGTGGTGGAAGCTTCAATCAACATGCAACAAGACATGACGAATAGTGTTATGCATGTACTCTGCAGTTCATGAAAGAACAAACATAAAGGAAAATTTGGAAAAACTTTTGTTTCTAACAAAACCGGTTATAATTTGGAAAACTACCGCTTCTTACTGATTTTTTTTTCTCCGGTTTAATCGATTTTTTACTAAGCGTTTTCTGATTCTAATAAATTGAACATGAGATTGGTTTTCAGTTTGACCGGTCCAATCGGGTCGATTCGATTTTTACGACCATTATTA…
CrCML4	TTATTTTTAAAATTTTAATAATTAAAACATTAAAATCTAAAAAAGAAATACTTTCTCTCACACCGGTACAGGACCTATACAATTGTATTGGATGGCTGAAGTTTTTTAAAGAATATGGAACAATTTACATTATCCAAATGTTAATTACCGCAAATTCGAATGTAAGTTACAGCTTTTCCATTCTTTAAATTCAGTCGTGACCTAGTGGATGTAGGTGGGCACATACTGTACCGAAAGCTACATAAGAATAGTACAATTTTGTCGATGTCCTCAAGTCACTGGTTAGGAATTTAACTTTTAAAATATTAAATTATGTAAATGAAAAGAAAAGGTAATAAAAATTCAGACTCTAACATATATGATGAAGATATATATAATGGAGATGAAGATATATATAAT…
CrCML5	CTCTCCTTGGGTATCTTTTAACAATCACTCTGGGTCTTACACTTTTAATATTTTTATTTATAATAGGATGATGTTGATGGTGAGGTATGAACTTCGCATAGTAAGTATATAGCTTCTTCGGTAACACAGTCCTTAAATAGATAAGAGCCTTCTCGCTTGACTCTTCTAAATAATGTATAGTTGTTTGAGTTAGCAATATTTGAGAAAAACTTCTCAATTCTTGATTATTTCTTTTCATGATCGAAGAAAGTTACAATATTATCTTCTTTTTTCTTGAATTTTTTTCTATAGAAGAAAGTTACAATATTATCTTCTTCTTTCTTGAATTTTTTCTTATAGTATATCATCAATTTTGTATTCAAACTAGTCTTGCTTTTAATATAACAATTATTTTAACTG…
CrCML6	TTTGAATTCAAAATTTATTTTTTTTCACTTGCAAAAAAAATAATCTTTAACTTTTTTTTATGTCGACTCAATTGATATATATATATATATATATATATATATATATATATATATATATCTTTGAAACATAATTCAAACTTTATTTATGTTTTTCATTTTATTTTATTTTATTTTTATATTTTTATGTTATGTGTAGATAATTTAAAAAATAAAAAAATAAAAGAATAAAAAATAAAATAGTATGAAATAGAATTAAAAAATTATTTGAATAAATAAAAATAAAAAAATATTTTATTTAAATGCATGAAAAAAATAGAGATACATAATCGATAGTAAAATTTTATTTTATATAAATTAAAAATAAACTAAACTAAAAAATTCTATTTTTTATAATATTAA…
CrCML7	CTAACAGCTGAATTAGGTGAAAAAAATTAGCACAAAATTAAAAAAAATATATGTAAATTAAAAAACTAGCTGAAAAAGTTAGAACATAGAAAAATTTGCTGAATAAAATAAATGGTTTTTTTAAGACAAAATATCAAATTAGCTAATAAAAATAAAATGACAAATAATTTAAAATATATTTATTTATTTTATTATTTATAATACATTTTTAATAAAAACTATATTTGTAAATAAATAATTTTTTTGAAAATAAAAATATTTATTTTAAATTTTAAAATAATATCTATAAAAAGTATTTATTTTATCTTTAAAATTATAATCAATAAAAATCAAATATTTTGTTATAAACAATTTAAATAAAATATTTGATAATTAAACTAAATAGTATAATAGTAAATA…
CrCML8	TTTACTTTATTTCTCATTACAAGATATTTATAACTTAAAAAATATATTAAAAAAATTATAGATATTATAAAATATATTTGACTATTGTTTTAATATTCCATTATTTTATTTTAAGAATCAACTTTATATAAAATGATAGTAATTTATTTGTAACTAAGTTGTTTTCTCCATAAAAAAAATTCAAACATCATAATTTTAAATATTTGTTTAAAATATATATATATATATATATATATTTGTATTAATATTTTAAGTTTCATGGTAAACCATTAAAGAAGTTTATAAGTGATCTTGACTATTTTAGACTATTAAATAGAAATTAAAAAAAACTTTTAACATTTTTTTTAAAATTTTACAACTTGTAAGATCAATTAAAATAATATTTAAATAAAAAGGATC…
CrCML9	TAGTAAGGTGTCTTACAGTCTATTAAAGTTTTGGAATAAAGCGTCTAACTTGCACGCGTCTTACCAAGAGTAAAATTCAATTAATGCCAATTTTCACTTCTTAGAGCATTATTTGTGGAGATGATTTGATAGTTTATAAAATCATTCAAAACAAAAGAAATTAAAGTTTCATAAATTTTGCTAAATTAAAATAGGAAAAAATCATTTGCAAAGCAAAAAAAATACATAGTTGGCATAAAAGGTCAACATAAAGTTGAGTTCATTTACAAAAGTATGAATTTGCATTTATATCTCTCAATCATTAGTCTTGTTATCCCTGATTTTACAATGTTTATCCTTAAATAGCTCTAATTTGAAGATTGCAAAAGCCTGCAAAAACTTATAGAGGAATATTGAATT…
CrCML10	AAGAAATCTCACCTCGCTTGGTGATATCTTATATTAGGTGGATCTCTCTTCTTTTTAACTTTCTTCTCTTTCCTCTTTTAATTTTTTTTTTGCTTAGTTTTAAAATTTTTTTTTCTTCCTAGTTTAATCAAATCAAGAAAATCAATAATGTACATTGTTAATGATTTTTTTCTTTTTAAGGAAAGGATACAAGTATAATAATAAATTCACGAGTCACGACCGATTGATCTTTGAACTACAAAAAATTGTTTTATACCTCTCAATAAAAAATTGTATTTATTAAAATATTTTATTAAAAATATTAGAATTAATAAAATAGATCCTTGTTATATAAAATTATCCTTATTTTAATATAACTATCAGTTTCTGTAATTATTAATTATTCTTAAAAATTATATC…
CrCML11	TGGTTTATCCACAAAGAACCTTTATACAAAACATATTTATGTTCAGCTCAGATACGATTAATCATTGCATACCCTACAAGATTAACACTAATTTAAAAATTTAAATATTGAAATGTCATTTCAAGTGCTTTCACCAGTTCATTCAAGTTTCTCCAATAAAGTAGCATCTCTCACAATCTACATTGACCGTTTAGACCTAGTTGGTGGACCACATAAACAGCACCGAATCATGATGATAACGATTAAGAACCCGTAACTGGTGAGAACGTATGTTAATTCGGCAGAATAAAGCTCTAAGCTTACACAAATTTCGAGTTGAGGCAGATTTCTTCTGTCCCCATAATTTTGCTTCACAGGAGTACTAAGTAATAAAACTGGAGGATTCCAAGTTAGAAGTAA…
CrCML12	AAAAATAAAGGTATTTTTTACTGGTCAAGAAAAAAAATGTTAGTTTGTCAAACAGTAGTCTTAATAAATTTATGGTTTTGTCAAACGGGTTTGGTGGTTTAGACCAAAATGTCTAATCATACGAGGCCCGTCCAATAAAATAACGAGGTTATTAAAATTGATTCGCCCAAAACAGTAGAGCATCAGATCGATATTCAAATTAGGGACTGGAGTTATTTTTTGTGACCACCCATTTTTTCTAGCCATACTACCATTTCATATTATTTTTTAATATTTAATTTTAAAATAATGTCTAATACATTTTGAAATTATATTTGTAATAGTAATGCAAAAAAAAAAAAAAGATGGTGTAGCTAACTAAAAAAACTTGGTGCAAAAAGTAATTTCTCTCGAATTACA…
CrCML13	TCTTTATTTTTATATATTTTTCACTTACTTTTATCTTCTAATTTGATAACAAATTAGTAAGACAAAAAATAATCAAATAGTCGATTTCACTGAAACTTACCTCAATTTAATCTAATTCTATAAGAATTAGTTAAATTTGAACTTAATTTAAATTTAATATGAACCAGAACTTTATGCAAAAATGCGGTTAAATACTTAGATTTAGGCTGAAAAAAACAATTCAATTGAGCTCGTAAGTTTAAATTATATAAATTAAAATTTAAAATAAGATATATTATATCCATACCATCAATCATATTTTTAAATGTATATATTTTATATACATTTACGTGTAATCAAATTTATATACAATTTAAACTAACAGTGAGGGTTAAATATTAATATAATTTCATATGAAAT…
CrCML14	TAGTTTATATTAAATATCGGTTAAGTTAGATTTATTTATTAAATAAATTAGTTAAAGTTATTTTTATAGTAAAGATATTTTCAGTTGACAGTTAAAAGATTAATTCTTTTTATATAGAGGTTATTAAAGTGAATTTTATCTTTTTAATAAAGTTTTTTTAATATATACTTACAAATCAAATCTTTCTCCTTATGCTTAAGAAATATAGTTATTTAATAATTAGATTAAAATTTGTTAGTACATTAATATCTTTCTAAAAGTTTATTTAATTGAAAAGATTAAATATTTTAAGATATCTAAAAAACTTTTAAACTCATCAAGTCAGGAATTGTATAAATAATATAATAATAATTTATTATGTTGGAACAATATAAAAATAACTCCAAACGTCAAATTTAA…
CrCML15	CAACCAACTTTCGTTTCATTAACAAATTCCTGAATTTCCCTCGGTAACAAATTCTTGAATTTGTCTCTCTAAACAATCTCAAACAAATTAACTATAACCATACAAAGATATAATACAATATAACCACGGGTGGAAAATAAACTTTTTATATCGGTTGCTATGGACTTTTTACATCGGTTATTTGGGCGGTGTTGAAGCGGGCGATATAGAAAATAACATTTTTTACATCGGTTCTGGAACCGATGTAAAAAGTACACTTTCTACATCGGTTGGACTTATCACCGATGTAGAAAGTCATACTTTCTAACTCGGTTAAGGCCATAACCGACGTAGAAAGTGTACTTTTTACATCGGTTGTAGGCACAACCGATGTAAAAAGAGTATTTTTTACATCGGTTA…
CrCML16	TTCATAAAGAACATAAAAATAATAACAGGGTAACTATCATTTTAAAAAAAGTAATAATAAAATAATTTTGTATATGTTTAGTTTTATTTTTTAAATAAGCTAATAAGTTATTTTTATTAATGTTTATCTACAACAAGAATATATGAAAGAAAGAACATTAAATTCTTTTCCTAACTTCAATAAGAGTTTGAAAAAAGTTACACTCTATTCATAGTTTTATTTAAAAATCTTATTAAGTAAAATATTAATAAGATCTAAACATGTAACATTAATAAATATACAATTCAGTTTGGTTTTATAAAAGAAAATCATAAAATAAATTGAACCATAAAAAAATATAATTTTTAAAAATATAATTTTTTAATTTTTTATTGAATCAGTTTGATATGATTATATGAT…
CrCML17	CATTCATTATTGATTTATAAAATGAGATATTTACAATTTCTAATATTTAATAACTTTAAATATATATATATATATATTTATAACATGATATTTTTTAGGTTTACTTGTAACATATGCATAAATTTAAAAATTTACATCTTTTATTTAAAGAAAAATTTGATTATATTAAAAAACATTAAGCAAATTACTAACTAAACTTCAATTTTCTCATCATTATATATAATTTTAAATTATTTATTCATGACCTTCATGAAAGATATATTTTAGTTGATCATTAAATATCTATTATGTTTAATTATATTAGTTATTTAAAAAAATTGTTTATATTTGTAATATGTAATTTTGATTTACAATTAAATATGTTATGGACACCGCCTATATTAAAAGCTGGACAAATTT…
CrCML18	TAAATTATATATTATTTTAAAAACTTATATTTTGTATTAAAAAATTATTTTTAACACAAATATTTTGTTTGTTTGATATGAAATGAGAAAAAAAAATATTAGTTATTTGGACAGAAATTTTTAAAAAAATTATTTTTAAGATGAATATTTGCATAAAATATCCCTTCCCTGTTAACCATAAAATTGGAAGGAGGGTTTTTGTTTAAAAAAAAATTAAAACTTTAAACTATTAAATAATTTTATATATGACAAAATAATAAATAAGTTTGTGTTGATAAAATTAATATAATAAAAATAAATTTTTAAGTTTAATTTTATTTATTATTATAATAAATTTTATTATTATTTACTGGTTCTTTATTTTAAAAATATTTTTTCTATTTTGATTTATCCAAATAA…
CrCML19	TGACATTAATTAAAATAAATAATATTTGAAAAAATTAAAAATAGCGGTGGAAGTAGCTTGATTGGCCTATGTTTTGCACTATTTGTTTAATTAAATTCTGAATTTAAGGTTTGAATATAACTTGTTGGCTTGATATAAATCTTTTATTAAAACTTGGTTTATCTTTTAAGTTTATTCAAAAATTTATTTTTTAATATTTTTAAAATACATCAAAAATACAAAAATATTAATATTTATATATAGATGAGTGTATTTAAACTTTTTAACAAATAAATATTAAGTTTTATAATATTACATTAAAAAATAATATAATAACAATAATAACATCTCATCATCATTACAATAATAAAAATAATAAAAAATAAAAAATTACATAATTTAAATAAAAAACTATCTAAA…
CrCML20	TTGATGCATTTTAGTTTTTCTTTTAGAATGTAAGCAACTTGTCCATCTACCTGTGTTTCCTCCTAGTTGAGTTTCACAATTTGTTTGAACTGTGAATGTTGATTCCAATAGTTGAGAAATCTAAACGGCTTTGGCCCCTAATTAATATCCTCATCTTTGATTAAAATTATATAATGGTCAGATAATCTTTTGTTCAAACTTCATTGGGATGTATTTCTCCATTTATCAATCCACCCATGTGATAGTAAAAAATGACCCAATTGACTCATATATCGTCTGCATGACCTGTACCATGTAAACTTTCCTCCTTAGATTGGTAAGTTTAGTAGTTCAGCATTTCTAATAAAATTTCTGAATACTAATATATCCTCTCTTCTTGAGAATCAAATTCTTTCTTTT…
CrCML21	TTGCAAAGATATTTGTTTACTATTAAAAAGCTGTTACTCGTGATTTTCCGGGGTAACAACCATTATGTTTATAAAATGTTGGCAAATGAGTGTAACTAACGGAGACCCTGTACTTCGGCTGATTTGTAATTAGTTCGAAAATTTCTTCATTCTATGCAGAAATTGCATGATGTGGGTGTGAATATTATTGCATGGCTATAAATTGCTTATACAATATGATGTAATAAAACAGCTTTTAGCTTTAAGAAAATGATAGATTTTATAGTTGTAAAAATTGGACGGTTCAGACTGAGAACTCTGTCGCCTTTTCGGATTATTTAAACTATAAAATTATTTTTAAAAAATATTAAGAAACTGATAAAATTTATAAATTTTTTTTATTTATATATAATATAATAT…
CrCML22	CAAGTAAAATTTTAAAATTTTCAAAATTTTTTAACTCATGTTTCTAAATAATAATTCTCTCTTCACGTTACTTTATCTAAATATGATGGATACTATATCTTAAATATGAATTAGATATATAATAAAAAATTGTACATTTCTGTTTTAGATTGGATTTAAAAATATTTTTTTATTTTTTTTAAATTTTTTTTGTACATGGATTAGAATGCTTTTTGTACATGTTAAATTTAATTATTGATTTTGATTGATAAAAATAAATAAATAAATGTAATGTTTCTAATTTTTAAAGATTTATATATTTCTTTCTTATCCTTTATATTTTAATATAATATTTTTAATATCAAATGATATAATTATATTATTTTATTTTTTTAAATATGTATATTTATTGGATTATTA…
CrCML23	TATTGAATATGTTGGTTGTTTTCAAGGAACCCCTTGAATTTGCAAAATGGCAGTGCATGGGTATATTCCCTTATCTTAGCTTCCCAAGATGGGGCAACATATAAAATATGCTGATTGACTTTGGTTTCTACAATTTGCTGCAGCTTGGTCCAAAGGAAGAAGATGTTGAAAAGCCCGTGAATCCTTTTGTCTTCTTACTGCGCCTCGTTCTGGGTGCCATGGCAGCTACATGGTTTGTGCTGGTTCCTATTTACATGTGGCTCAAAGATCAAGTTGTTCCCAAGGGCCAGCCTCTCTGAGAGATATTAGTAGTTAGTAAAGCTTTTGATACTATCAGTGTCTTGTTCAAAGTTTCAGTAAATGTACGATGGTTACACGCGCAATTAAGAAACATTTTAT…
CrCML24	AATTTTCATTTAAGTCTTTATAAGTATTATAAAAAGTTTATGTTGGTTGCAATAAATACAACAAATTTTTCATTTAATTATTATAAATTTAATGGGTTTCTCATTTTTTCCTTTAAAATAAAAGATCAAATAAAACATACATAATCTTTAAAATAATTAAAAATAAATAAATAAATAAATATTTTATGAAGGACTAAATTGAAAAAGTGAATGCTAAAACAAAAAAAATACAACCTTTTAGAATCCAAATTAAATTTTAAAAAATATATAAAACTTATATATTTTTTTATTAAAAAAACCACATCTTTTAAGAAAAAAAATGTGTAAAATAAATTTTTTTCAAAATCTTAAAAATGTACTTATATATTTATAATAATTAAAATTAAAATTTTTAAACTT…
CrCML25	ATTAGTGCTTAATAAAACTATAATTAGACCAGAATAAATGTTAATCTAAGACATATCAAATAGTAGAAGACATATCAAAGATGAAGAAAGATAAGAAGAGACGGAGTGGGAAGCACAGGGAAGAGTGGGAAGCACATGGAAGAATGGGAAGCCTTCGAGAATGAATACGGACAAAAGGAAGAATGATTACAGAAAGATTTTAGAAAAAAAATAATAAAAAATACTACATTTTTTAAAAAAATATTCTTTTAAATATTTTTGTGGCAATTAAAAATTTATTTAAATCGATAGAATTTCTTTTTTTTTTCTATTTACGTAAAATGTTAGAAAATTTAATTTTTTAACATTTTTTATTGAAAAAAATTGCTAAAAAAATATTTTTTTTAGTGTAAATATACT…
CrCML26	TAAATTATATATATAAATTTTATATTAAGTAAAAATTGATAAATATTTTATTTTATAATTTTATTTTAACAATTTATATGTTTAAATATACATAAATATCAATAAGTGAATAATATATTTATACATTTTTAAATTATTTAAAATTTAAAATATTATCATAAAGATATTATAAAATAATCAATGGTTAAATTAATAAATTTTATATTTATATAAAATTATTAAATTAAATATAAATATTAAAATTTAACATTTAAATCAATGAAATCAGATTTATATATATATATATAAATATATATATTAAAAAAAGTTGAATCAAATAACGTATATGGCATTATCCTGTTGCAAATATTTAAGTTTCATTCTTTTAAATTCTTTTGAAATAATACTGCTAATTAAGTT…
CrCML27	TGGAATTTCCTTGACTCGTGCTGGATTAGCTAATTACATGAGTTCAACTTGAAAAGTTAGATTCAGGTCTTATACTGAATAAATTTTTTTATTTTTATAATTTAATTAAAATTAATAATAAAAATAAAAATTAAATAAACATATAATAAAATTAAAATAAAATGATATCATGTATGAATTAAAATAAAATGACACTTTTAATAATTTTTTATTAAAAAGTTATCAATCTATGATTTATGTTATACTAACATAATAATCATATATACAATTTTACTTAATTTAAACAACCATAAATATATAATTGAATGGTAGTTATTTATTTATATTTGCAATAACATATTATATGTTAAAATAAAATGAAATAATAAAATATAAATTTTTAAATTATATATATTTTTG…
CrCML28	ACAAAGTAAAGTTTTTAATAGAATTTTATGTTAAATTAAAGTTTTAAAATGGTTAAATTAATAATATATTTGATAAAATATTTTAATTAACTGGAAATTTAAATTTTTAACTGAAAAATTTGTCAAGACATTTTAAATTTATTTGGTAAAATAAGTTATTTTAGACCGTTATTAACTTTTAAGAAAAAATTATTTTAAATTATTTTTATATTTTTTAACTTTTATATGAAAAATATATATATTTATTATTAATATATTTTTATAATCTTATTTTTTATTTATCTATTTATTTTTATAAGTTTAATATTATTTGATTATTTTATAATAATATTAATAATTTTGATAATTTTTTATATTATTACAAACTATTATATTTTGAATTATTATTTTAATATATAT…
CrCML29	AAAATTTATTTTAATATATACAATTTGGTTTGGTTCAGCTTGATTTGATTTTATATAAAAAAAATTATAAACCAAACCAACCTATGAAAGAACTGCAATTTTTAAAATTTTGCATTTTTTTTTTCTAATTTTTTCAATTGGTTATGCGGTTTAAAACAGCTTGATTTTTTAACATCCTTAAAAACAATAATGCTTATAAATACTTCCAACTAATAGTCGGAAGAATTCCTTTTCCTAATATCTTCCCCGTCTCTTGAAGGAACAAAAAATTAAGAACAAGACACCATGGCTTTCACACAGAACAAAAAAAATGAAATTAAGAATAGCAAAGAATAATGATTTTCATTTATTTGCCTTCTTTTAAATAACTCATTCTCCATTTTTATTTATATTTTTTAA…
CrCML30	TATAAGATATTCTTAGTTAATATTATTTAGTGTTAAAATTTACTTGTTACTTAATTAAAAAACTTGATAATATATAAATAAGAAATTTAATATAATATTAAAAAAATAAAAATAATTGCTTCTTTTTCTATATTTCCTTTTTATTTTCTTATTACTCACCCCTCTTATTATCTGTTTATTTTAAAATTATTTAATTTAAATTTAAGTATTATAATTTTTTATTAATTATTTATTTTAATATTTATATTATCTAAATTAAAATTTTTATAATAAAAATAAATTTAATATTTTTTAATTTATTCTTATTCATATATTTTGTTAAAAAATATCATATAAATAAATTTATATTTATTTTAATGATTATATATTATAAAAAAGTTTGGTAATTTTATTTATTTA…
CrCML31	TTGATATAGAAAAAAAAATTATCTTATTTTTATATAAATTTACATATAACATAACTAATTTATTTATAAAATAATAATAATAATAAAGAAGGTTGATATCCATTTAAGTTTATTGTTCTCTTTATAGATCAGTACGTTAAGTTCACCTTAAAATAAATATAAGCAAATTTTTCATATTCACAATTCAACATGTTAATATCAACATGAACATAATTATTAATAATAAAAATCAAAATAAATAAGAAACTTTTTATCATAAAATAATAATTTTAGGTCCAAAAACATAAACCATACAACAATTTTCTTAATCTTGACTGTGGGAAAGGCAAACTCAAGAGATCACATTTAAATTACCAAATATTAATAATCATAAATCATAATCCATTGGAACATCTTCTA…
CrCML32	AATCATAATACCTATATATCTTGTATATATTTATAAATTATGTTTATTTAATATATTATATATATTTTTGTCATTTTAAGATGATATAAAAATTATTTATGTTTTTAAGATTTAAATTAATTGGACTCTAAAAACTTATTGAAATCAAAACATGTTTTAAAGTTAAGAATTTTATAGAGTTACTTAAATCAGTCACTAACAAGATAAAAATATAAACCAATGACTAACAGGATATAAATATAAATCTATAATTTTATGAAATATGAATTCAATTTTTATTAATTGGATTAACCTTTATTAACAAAATTTACTATTTTATAAATATTTTCTTGAAAAAAATATATAGTAATAACAAATCATATAATTCTAGATTATATGATATTAATTTTTAAAAATTCT…
CrCML33	CACACATCTTCCAAACATTAAAAATTCACTTTAGATAAAATATTATAATTATTTTTATGTCTAAAAATTTCTGATGAATGATTATTTATAAATGTTTTTTCATAAAAATTTTTTTCTAATGATAATAGATGTTATTATGAACATAAATGAAGAAATTAGAACCATTTTCTGATGATAAAATTGCTTCATAACTTCTAATGAACAGTTATGTGAATGTGCATTTTCAATATATTATTAACAAGTTGTACATACATATAACGGTTGGATACATCATGTATAGATAATGAATTGAATTTTTCATACAACTATATCATACAAAAAAACTTGTCCAGATGATATGGTATTTGGGATCTTATCTTTCCAAGAATCAAAGGTCCTCAACTTGCTACTCTTGCAGTG…
CrCML34	TGATGTTTATTATTCCTTTGGTTTCATATTATATGTTAATGCGTATTTTAGTTTGTCTCAATATTTATTATTTAAAAACTGAAAAAAGATATTAGTTTTTTTTTTCAGTTATACTATACTTATCTCATTTAAATACATATATAAATTCACAACTATATTTTAACTCTTTTAAAGGTGTCTTTGTCTAACAAAGTTATTTTATCATAGTAATTGTGTTATTAATAATTTTTAAAATATATACATTACCTGGAAAGACACATAATATGAGATAAAGGAAGTATATTGATAAAATAATTATATTCATTCAATAATTCTATAACATGTCATTAGTTGTTAGTATAAAAAGTTTTTACTTTTTGGTGATGCATCAAAATTCAATTTCCATGACCTACTATGAAG…
CrCML35	TAAATTGTTGTATCTATTTTTTATTTTAAAAAATTATCAACCGTTAAATAAAATATGTAAATAAATAAATAATATTGTTTATATGTAAAAAAATAATTATTATATTATATAACATCAAAAGATAATTTATTAACCCATTAAAAAAATTTCAAGTACCCAACATTATTAGCTAATGGGTTTTTCTAAACGGTTACTATTTTTTTTAAAATTATTTTGAATAATTTTTATATTTTCAATTTCTAGTTAAAATACTTTATTTTTTTTTAAATATATTTACATACCTTAATATTTTTTCTATTTATTTATTTTATAAGTTTAATATTATTTTATTCTTTTATAATAATATTACTAATTTTGATAGATTTATTTTTAAATTATTATAAAATATTATTTTTTAAT…
CrCML36	TGTTTTAAAATATTTATTTTATTAATAAATATAAGATGTAATTAATATTTTAAAATATAAATATAAATTTTATTTATTAAATAAAAAATGTTACTAGAATTTTTAAAAATAAAAAAAGAAACACTTAGGAAAAACCTTATAGCAATGAAACAAAAAATTCAAAATAAAAATCTCACAAAATTTCATTTTTTTGCGTGTGTTTTAAAAATCAATGTAATGCTTTGTATAGTGTGAGAAATAGAAAAAAAAATAAGATAAAAAATAAAATAAAATAAAATAAAGATAAAAAATAAATTGTATATATAAATAAAAGAAAAAAATTGTTTTTCTTTCATTTAAATAAAAATAAATAAATAAATAAATATTATACTTTTTATTTTATAATTAAAAAAATAAATT…
CrCML37	AATTATTTAAATAGGATTCAAAATAAGTAAAAACCAAAAACTTGGTTTGCATGTTCATAACTCAGCATGTGAGTGTCCTCCGAGCATGCCTCAGCCTGCCAACCTCCTCGGTGCAAGATTCCTTGATATCATCTTACTAGCCCTCCTTAAATGCAAGACCCTTCAACCTCTTCTGTTAGTATCCTCAAACGTAAGGTCTCTTAATCTCAACTTACAATGTCTTCAGATGTAATTCCCTTCAATCTTAGCTTATAGTGTCTTTGGATGAAAGTTCCTTAAATCTCCTTTTGCCATGTCCTCACATGAAGGGAGCCTTAACCTCAATTATTTAGTATCCTCCAATGCAAGACTTCTCATTCTCAGTTTGATAGTGTTCTTGATTGGAAGGCTCTTCAGCCT…
CrCML38	AATAATAATAATTATTATTATAATAATGATCTCTTAAGAAAAAAAATAACAAATGTAAATTATTATATGAAATGGAGATGAAATTTTAAACTTTAATTTAGAAGATAATTTTAAAATTCAAATGTCAAATGGTTAATTTTAAATTATAATTTTAAGAAACCTTTAAATTTATGATTCTAATTCTAAACTTTAAACATTATAATTAAAATTCCAATTTATATGTTGAATTTTACATTCAATTTAATGTTTTGTTAACAATAATTTTTAGAATTAATTATTAGAAAGTTACTAAGATTAATTTAGTGAGATGAAGTTAAAGTAATTTACATGAAATTACAGATTTAAATTTTATTATTTTCATCATATAAAAAAAAAGTTTGAGAATACAAAAATAATAAA…
CrCML39	TAATGAAATTACTTCAACATCAAATAATATTTAGTTTTTAATAAAATATAATAAATAATCCGTTTAAATAAAGGTATAACCTACTCAAATTAATCATTTGCTTTGTAGAAATTTACACCTTTAATTAAATTGAGAAAATAATATCCATTAATTTAATATATTTAAGAAGATTATTTATTTATTCACTTTTTTTTTGGTAAAATAAAATGCAGTATCTGATTTTTAAATAAAATAAATAAATTTATTAATTGAAATTATTTCTAAATTGTTTTCTTAATTTATTGATTAATTAAAATAATTCTTTACCGTAAGAAAGTTGCGTAATATCTTTTTGGTGGGATAACATGCAGTTATCTGTTTATTTTGTCTCCTAATTGTCTCTTTCTTATAGATAAAGTT…
CrCML40	CACATATTAAGCAATTTATGATACAAGAAAAATGTTGGTTAAACATTAGTGCCGCAAAATATTGGTACGAAATTGCCATCTCAGATGTTCTCCTACGCATACTTTATTTATTTGCTTTAAAATGTGAATAGATAAATTTTAAAAAGTTTACCCAAGCCATTTATTACCAAGAATACCTTTTTTATCAAACAAAATGTAAAGTTGATATTTATATATTTTTATGAGATTTTTTTCCGTAAAACAAGCACTAAATAATTTGAAACACAAAAACAGAAAAATTCTTTTTAAAACTTGAATAAAAGACCATAATATTGATATTTTAAAAATCTTTTATTTAAAGAAAATGACAATATTATAATAAGTTTATTCTTTTGAAGAATACAATTATCTTTTTGTAAT…
CrCML41	ATATTTTTATTTAATAATTTATAAATTAAAAAAAAATTCAATAATCTACACCATCCGAATATATATAAAATATAAATATATACTACTATTTGTGTATGTAAAAATTTATTTCCTAATTAAAATGTATAATCATATTAATTTTAACAATAAATCTTACATTAAAACATACGTTACAGTTACTTATAAATTAAATGGACATTTTTTTAATATCATATTTTTCGTATATCTCTGTTTTGAAAAAATAAATAAATTTAATATAATAAGAATAGAAAAATATTCAATGGTATAACGAGAATGAAAAAACACATGTACAGACGTTAGATGTAAGTTGTTGAATTTGTTTGTTACTTTTATTTTTTAAATAAAAAATAGTAGCCGTTAAATAAAAAATATATAAAT…
CrCML42	AAAAATTAAAAAAATTATATCAATAAAAATACAATAATAAAATTAAAAAAATTTAAAGTTAAAATTTATTTTTTAAAAATTTATATAAATAAAAATATAAAATTATACTACTAATATTTTTTTTACTTTTTTTATTTTATCTAAACAATTTATTTTTTCATTTTATTTTTATTTCAATCCTTATCCTTCTCTTTCTTTTCTATTTTTTATTTCATTTAAAAGAAGTATTAATATTTTTCATCTAAAAAAAATATCCAGCTATCTTGGAGCCTACAATTACCTTCAAAATACAGTGGGGATGTAATAATATTCCTTCAACTAATATATAGTGTTCCTTCGCTGATATATCATCGATTATATATATAAGCAAAGGTGTTTCCTCTATTAGACGTATTCGTA…
CrCML43	GGTATTATAACCTTGAGCTGCAAATTTGATAATGAAAGATGTTTTCTAAAACAGGAAAAAGGACAGAAAAAGAATCCTCTCTTAAACTAGAGGATGGAATTTGAAGATTAACCCCATGTTATGGGCAATTTGCAAGTAAAGTTAGTGGATGCTGTATCCAAGCAACTAACTAGCACATTAAAATATGATGCTTAATTTCTATTCCTATCAAATTAAGAAGCATTGGGATGGATATATTGAAAAAATAAGTTCCCAATGAAAGCTGCAGAACAGCCTAAATGAATTCTGACAACAGAACCATTAACAAGGCAAAGTCCAGTAGCTGCCTTACATTATATTTAGCTGAAAGAAGGTGGAGAAGAAGAAAAGGGATAGGGATGCTTTTGAAATAGTGTTAGG…
CrCML44	CGGTGGACCTATATAGTATGGTGGCAATAAATGTGGTAACTGTAGTATTTTATTTTATTTTTTAATAAGAGTAAGAGTTGAATAATTTATTTTACAACTACAATAGAAAATCAAAATTATTTTTAAAAGAAATTAAATTGAAAATATTTTTTAAATTAGTTAAATATATTTTGTTTTAGCTAAATATATTTTTATTTTAAAATTAACATCCGAAAACAAATACTAAATACTTATAACCATGTTGGATAAGTGTTAACATTTAAGTTTCATTATTTTTGTCACTTACTTTAATGATGTCTTTTTAAAATGGCAAACAGTCATTTAATTCCTATGAATTATTAAAAATGTAATCCTTTCTCAATCAGCTCTAAAATCATTGAAAATCTTACTTGCACTCTC…
