# Supplementary material for: Identifying Calmodulin and Calmodulin-like Protein Members in Canavalia rosea and Exploring Their Potential Roles in Abiotic Stress Tolerance
Source: Int J Mol Sci. 2024 Oct 31;25(21):11725. doi: 10.3390/ijms252111725 (PMC11545983; doi:10.3390/ijms252111725)
Supplement: Supplementary file 1 [file ijms-25-11725-s001.zip › Table S2-ijms-3259335-final version--20241028.xlsx]

## Sheet: The location of cis elements
Genes	Start	End (+ 6)	The name of cis elements
CrCaM1	459	465	MeJA-responsive elements
CrCaM1	1324	1330	MeJA-responsive elements
CrCaM1	1918	1924	MeJA-responsive elements
CrCaM1	459	465	MeJA-responsive elements
CrCaM1	1324	1330	MeJA-responsive elements
CrCaM1	1918	1924	MeJA-responsive elements
CrCaM1	25	31	EREs
CrCaM1	148	154	EREs
CrCaM1	150	156	EREs
CrCaM1	1745	1751	EREs
CrCaM1	386	392	ABREs
CrCaM1	387	393	ABREs
CrCaM1	1165	1171	ABREs
CrCaM1	1489	1495	anaerobic-responsive elements
CrCaM1	714	720	TC-rich repeats
CrCaM1	1929	1935	TC-rich repeats
CrCaM1	664	670	MYC
CrCaM1	867	873	MYC
CrCaM1	914	920	MYC
CrCaM1	1336	1342	MYC
CrCaM1	508	514	MYC
CrCaM1	93	99	MYB
CrCaM1	551	557	MYB
CrCaM1	1255	1261	MYB
CrCaM1	1412	1418	MYB
CrCaM1	123	129	MYB
CrCaM1	1639	1645	MYB
CrCaM1	93	99	MYB
CrCaM1	551	557	MYB
CrCaM1	1081	1087	MYB
CrCaM1	1161	1167	MYB
CrCaM1	1255	1261	MYB
CrCaM1	1412	1418	MYB
CrCaM1	464	470	MYB
CrCaM1	459	465	as-1
CrCaM1	1324	1330	as-1
CrCaM1	1918	1924	as-1
CrCaM1	1268	1274	LTRE
CrCaM1	455	461	HSE
CrCaM2	1260	1266	salicylic acid-responsive elements
CrCaM2	648	654	EREs
CrCaM2	650	656	EREs
CrCaM2	998	1004	EREs
CrCaM2	1226	1232	EREs
CrCaM2	1237	1243	EREs
CrCaM2	1357	1363	EREs
CrCaM2	1531	1537	EREs
CrCaM2	1704	1710	EREs
CrCaM2	443	449	ABREs
CrCaM2	695	701	ABREs
CrCaM2	443	449	ABREs
CrCaM2	443	449	ABREs
CrCaM2	239	245	anaerobic-responsive elements
CrCaM2	331	337	anaerobic-responsive elements
CrCaM2	689	695	anaerobic-responsive elements
CrCaM2	1901	1907	anaerobic-responsive elements
CrCaM2	683	689	TC-rich repeats
CrCaM2	360	366	MYC
CrCaM2	801	807	MYC
CrCaM2	118	124	MYB
CrCaM2	901	907	MYB
CrCaM2	1132	1138	MYB
CrCaM2	901	907	MYB
CrCaM2	118	124	MYB
CrCaM2	1132	1138	MYB
CrCaM2	1411	1417	MYB
CrCaM2	90	96	HSE
CrCaM2	138	144	HSE
CrCaM2	552	558	HSE
CrCaM2	560	566	HSE
CrCaM2	561	567	HSE
CrCaM2	1074	1080	HSE
CrCaM2	1075	1081	HSE
CrCaM2	1796	1802	HSE
CrCaM3	1088	1094	salicylic acid-responsive elements
CrCaM3	878	884	EREs
CrCaM3	899	905	EREs
CrCaM3	1576	1582	EREs
CrCaM3	1678	1684	EREs
CrCaM3	1955	1961	EREs
CrCaM3	1938	1944	anaerobic-responsive elements
CrCaM3	36	42	MYC
CrCaM3	1396	1402	MYC
CrCaM3	693	699	MYC
CrCaM3	1000	1006	MYC
CrCaM3	1847	1853	MYC
CrCaM3	1770	1776	MYB
CrCaM3	274	280	HSE
CrCaM3	1038	1044	HSE
CrCaM3	1202	1208	HSE
CrCaM3	1203	1209	HSE
CrCaM3	1202		HSE
CrCaM4	1823	1829	gibberellin-responsive elements
CrCaM4	1464	1470	MeJA-responsive elements
CrCaM4	1464	1470	MeJA-responsive elements
CrCaM4	257	263	EREs
CrCaM4	259	265	EREs
CrCaM4	423	429	EREs
CrCaM4	1244	1250	EREs
CrCaM4	1325	1331	EREs
CrCaM4	1946	1952	EREs
CrCaM4	1948	1954	EREs
CrCaM4	1577	1583	ABREs
CrCaM4	1577	1583	ABREs
CrCaM4	1577	1583	ABREs
CrCaM4	779	785	anaerobic-responsive elements
CrCaM4	1725	1731	anaerobic-responsive elements
CrCaM4	299	305	TC-rich repeats
CrCaM4	323	329	MYC
CrCaM4	401	407	MYB
CrCaM4	1648	1654	MYB
CrCaM4	1729	1735	MYB
CrCaM4	1648	1654	MYB
CrCaM4	401	407	MYB
CrCaM4	1464	1470	as-1
CrCaM4	120	126	HSE
CrCaM4	127	133	HSE
CrCaM4	150	156	HSE
CrCaM4	1891	1897	HSE
CrCaM5	53	59	EREs
CrCaM5	154	160	EREs
CrCaM5	467	473	EREs
CrCaM5	577	583	EREs
CrCaM5	826	832	EREs
CrCaM5	828	834	EREs
CrCaM5	1086	1092	EREs
CrCaM5	1541	1547	EREs
CrCaM5	433	439	MYC
CrCaM5	452	458	MYB
CrCaM5	1383	1389	MYB
CrCaM5	452	458	MYB
CrCaM5	1383	1389	MYB
CrCaM5	300	306	HSE
CrCaM5	528	534	HSE
CrCaM5	1991	1997	HSE
CrCaM6	208	214	salicylic acid-responsive elements
CrCaM6	523	529	salicylic acid-responsive elements
CrCaM6	453	459	EREs
CrCaM6	455	461	EREs
CrCaM6	1129	1135	anaerobic-responsive elements
CrCaM6	885	891	MYC
CrCaM6	921	927	MYC
CrCaM6	145	151	MYC
CrCaM6	1936	1942	MYB
CrCaM6	1118	1124	MYB
CrCaM6	383	389	MYB
CrCaM6	1118	1124	MYB
CrCaM6	1327	1333	MYB
CrCaM6	1992	1998	MYB
CrCaM6	1112	1118	HSE
CrCaM7	775	781	MeJA-responsive elements
CrCaM7	775	781	MeJA-responsive elements
CrCaM7	216	222	EREs
CrCaM7	301	307	EREs
CrCaM7	878	884	EREs
CrCaM7	1176	1182	EREs
CrCaM7	1648	1654	EREs
CrCaM7	1901	1907	EREs
CrCaM7	773	779	ABREs
CrCaM7	246	252	TC-rich repeats
CrCaM7	389	395	MYB
CrCaM7	1829	1835	MYB
CrCaM7	389	395	MYB
CrCaM7	1484	1490	MYB
CrCaM7	775	781	as-1
CrCaM7	40	46	HSE
CrCaM7	738	744	HSE
CrCML1	629	635	auxin-responsive elements
CrCML1	37	43	salicylic acid-responsive elements
CrCML1	117	123	salicylic acid-responsive elements
CrCML1	1554	1560	salicylic acid-responsive elements
CrCML1	102	108	EREs
CrCML1	457	463	EREs
CrCML1	1382	1388	EREs
CrCML1	1420	1426	EREs
CrCML1	1422	1428	EREs
CrCML1	1369	1375	ABREs
CrCML1	1448	1454	ABREs
CrCML1	1369	1375	ABREs
CrCML1	1448	1454	ABREs
CrCML1	1369	1375	ABREs
CrCML1	1448	1454	ABREs
CrCML1	1977	1983	ABREs
CrCML1	1648	1654	anaerobic-responsive elements
CrCML1	12	18	MYC
CrCML1	512	518	MYC
CrCML1	1028	1034	MYC
CrCML1	1056	1062	MYC
CrCML1	1994	2000	MYC
CrCML1	551	557	MYB
CrCML1	674	680	MYB
CrCML1	551	557	MYB
CrCML1	674	680	MYB
CrCML1	905	911	MYB
CrCML1	1525	1531	MYB
CrCML1	1216	1222	MYB
CrCML1	905	911	MYB
CrCML1	644	650	HSE
CrCML1	851	857	HSE
CrCML1	908	914	HSE
CrCML1	1306	1312	HSE
CrCML1	1307	1313	HSE
CrCML1	1430	1436	HSE
CrCML1	1431	1437	HSE
CrCML2	174	180	auxin-responsive elements
CrCML2	1327	1333	EREs
CrCML2	178	184	ABREs
CrCML2	13	19	anaerobic-responsive elements
CrCML2	645	651	anaerobic-responsive elements
CrCML2	904	910	anaerobic-responsive elements
CrCML2	530	536	TC-rich repeats
CrCML2	707	713	MYC
CrCML2	1521	1527	MYC
CrCML2	599	605	MYB
CrCML2	801	807	MYB
CrCML2	1990	1996	MYB
CrCML2	968	974	MYB
CrCML2	1021	1027	MYB
CrCML2	1021	1027	MYB
CrCML2	1025	1031	MYB
CrCML2	1775	1781	MYB
CrCML2	968	974	MYB
CrCML2	202	208	MYB
CrCML2	908	914	HSE
CrCML2	1615	1621	HSE
CrCML2	1616	1622	HSE
CrCML2	1617	1623	HSE
CrCML2	1668	1674	HSE
CrCML2	1669	1675	HSE
CrCML2	1670	1676	HSE
CrCML2	1962	1968	HSE
CrCML3	152	158	MeJA-responsive elements
CrCML3	1015	1021	MeJA-responsive elements
CrCML3	1028	1034	MeJA-responsive elements
CrCML3	152	158	MeJA-responsive elements
CrCML3	1015	1021	MeJA-responsive elements
CrCML3	1028	1034	MeJA-responsive elements
CrCML3	1301	1307	EREs
CrCML3	1450	1456	EREs
CrCML3	1485	1491	EREs
CrCML3	1018	1024	ABREs
CrCML3	1778	1784	ABREs
CrCML3	344	350	anaerobic-responsive elements
CrCML3	908	914	TC-rich repeats
CrCML3	27	33	MYC
CrCML3	480	486	MYC
CrCML3	5	11	MYB
CrCML3	100	106	MYB
CrCML3	932	938	MYB
CrCML3	1402	1408	MYB
CrCML3	5	11	MYB
CrCML3	1402	1408	MYB
CrCML3	152	158	as-1
CrCML3	1015	1021	as-1
CrCML3	1028	1034	as-1
CrCML3	183	189	HSE
CrCML3	262	268	HSE
CrCML3	521	527	HSE
CrCML3	1884	1890	HSE
CrCML3	1885	1891	HSE
CrCML4	1694	1700	salicylic acid-responsive elements
CrCML4	6	12	EREs
CrCML4	297	303	EREs
CrCML4	412	418	EREs
CrCML4	424	430	EREs
CrCML4	501	507	EREs
CrCML4	572	578	EREs
CrCML4	600	606	EREs
CrCML4	663	669	EREs
CrCML4	788	794	EREs
CrCML4	1638	1644	EREs
CrCML4	80	86	MYC
CrCML4	135	141	MYC
CrCML4	1959	1965	MYC
CrCML4	280	286	MYB
CrCML4	862	868	MYB
CrCML4	1162	1168	MYB
CrCML4	280	286	MYB
CrCML4	862	868	MYB
CrCML4	1162	1168	MYB
CrCML4	231	237	LTRE
CrCML4	342	348	HSE
CrCML4	1804	1810	HSE
CrCML5	536	542	gibberellin-responsive elements
CrCML5	631	637	EREs
CrCML5	1008	1014	EREs
CrCML5	1143	1149	EREs
CrCML5	1672	1678	ABREs
CrCML5	1628	1634	anaerobic-responsive elements
CrCML5	836	842	MYC
CrCML5	1617	1623	MYC
CrCML5	397	403	MYB
CrCML5	397	403	MYB
CrCML5	1745	1751	MYB
CrCML5	394	400	MYB
CrCML5	1457	1463	MYB
CrCML5	1844	1850	MYB
CrCML5	1457	1463	MYB
CrCML5	1347	1353	LTRE
CrCML5	271	277	HSE
CrCML5	319	325	HSE
CrCML5	470	476	HSE
CrCML5	719	725	HSE
CrCML5	744	750	HSE
CrCML6	763	769	salicylic acid-responsive elements
CrCML6	241	247	EREs
CrCML6	974	980	EREs
CrCML6	1136	1142	EREs
CrCML6	1316	1322	EREs
CrCML6	1385	1391	EREs
CrCML6	69	75	MYC
CrCML6	534	540	MYC
CrCML6	798	804	MYC
CrCML6	1265	1271	MYB
CrCML7	1956	1962	gibberellin-responsive elements
CrCML7	1602	1608	MeJA-responsive elements
CrCML7	1602	1608	MeJA-responsive elements
CrCML7	168	174	EREs
CrCML7	262	268	EREs
CrCML7	269	275	EREs
CrCML7	271	277	EREs
CrCML7	307	313	EREs
CrCML7	422	428	EREs
CrCML7	424	430	EREs
CrCML7	1037	1043	EREs
CrCML7	678	684	ABREs
CrCML7	678	684	ABREs
CrCML7	480	486	ABREs
CrCML7	678	684	ABREs
CrCML7	1334	1340	ABREs
CrCML7	1623	1629	ABREs
CrCML7	113	119	anaerobic-responsive elements
CrCML7	411	417	MYC
CrCML7	1590	1596	MYB
CrCML7	1590	1596	MYB
CrCML7	1817	1823	MYB
CrCML7	1602	1608	as-1
CrCML7	1312	1318	HSE
CrCML7	1347	1353	HSE
CrCML7	1545	1551	HSE
CrCML7	1859	1865	HSE
CrCML7	1980	1986	HSE
CrCML7	1981	1987	HSE
CrCML7	1982	1988	HSE
CrCML7	1991	1997	HSE
CrCML7	1992	1998	HSE
CrCML8	1880	1886	MeJA-responsive elements
CrCML8	1880	1886	MeJA-responsive elements
CrCML8	992	998	auxin-responsive elements
CrCML8	997	1003	auxin-responsive elements
CrCML8	1521	1527	salicylic acid-responsive elements
CrCML8	193	199	EREs
CrCML8	207	213	EREs
CrCML8	344	350	EREs
CrCML8	1774	1780	EREs
CrCML8	1069	1075	ABREs
CrCML8	1873	1879	ABREs
CrCML8	1070	1076	ABREs
CrCML8	1832	1838	ABREs
CrCML8	1874	1880	ABREs
CrCML8	1882	1888	ABREs
CrCML8	1069	1075	ABREs
CrCML8	1873	1879	ABREs
CrCML8	264	270	anaerobic-responsive elements
CrCML8	816	822	MYC
CrCML8	857	863	MYC
CrCML8	1593	1599	MYC
CrCML8	1250	1256	MYB
CrCML8	1798	1804	MYB
CrCML8	1250	1256	MYB
CrCML8	1798	1804	MYB
CrCML8	1880	1886	as-1
CrCML8	1639	1645	HSE
CrCML8	1801	1807	HSE
CrCML8	1931	1937	HSE
CrCML8	1939	1945	HSE
CrCML9	979	985	salicylic acid-responsive elements
CrCML9	1060	1066	salicylic acid-responsive elements
CrCML9	1886	1892	salicylic acid-responsive elements
CrCML9	963	969	EREs
CrCML9	1335	1341	EREs
CrCML9	1960	1966	anaerobic-responsive elements
CrCML9	203	209	MYC
CrCML9	1733	1739	MYC
CrCML9	1857	1863	MYC
CrCML9	615	621	MYC
CrCML9	910	916	MYC
CrCML10	99	105	EREs
CrCML10	443	449	EREs
CrCML10	799	805	EREs
CrCML10	882	888	EREs
CrCML10	1269	1275	EREs
CrCML10	1353	1359	EREs
CrCML10	1589	1595	EREs
CrCML10	1607	1613	EREs
CrCML10	1799	1805	ABREs
CrCML10	1799	1805	ABREs
CrCML10	482	488	ABREs
CrCML10	483	489	ABREs
CrCML10	1800	1806	ABREs
CrCML10	739	745	MYC
CrCML10	1729	1735	MYC
CrCML10	774	780	MYB
CrCML10	813	819	HSE
CrCML10	1299	1305	HSE
CrCML11	400	406	MeJA-responsive elements
CrCML11	1638	1644	MeJA-responsive elements
CrCML11	400	406	MeJA-responsive elements
CrCML11	1638	1644	MeJA-responsive elements
CrCML11	719	725	auxin-responsive elements
CrCML11	1742	1748	auxin-responsive elements
CrCML11	766	772	EREs
CrCML11	815	821	EREs
CrCML11	842	848	EREs
CrCML11	1077	1083	EREs
CrCML11	1083	1089	EREs
CrCML11	1514	1520	EREs
CrCML11	635	641	ABREs
CrCML11	635	641	ABREs
CrCML11	636	642	ABREs
CrCML11	1	7	anaerobic-responsive elements
CrCML11	649	655	anaerobic-responsive elements
CrCML11	366	372	TC-rich repeats
CrCML11	1500	1506	TC-rich repeats
CrCML11	1664	1670	MYC
CrCML11	254	260	MYB
CrCML11	508	514	MYB
CrCML11	577	583	MYB
CrCML11	1979	1985	MYB
CrCML11	581	587	MYB
CrCML11	1152	1158	MYB
CrCML11	581	587	MYB
CrCML11	669	675	MYB
CrCML11	1152	1158	MYB
CrCML11	1651	1657	MYB
CrCML11	508	514	MYB
CrCML11	1979	1985	MYB
CrCML11	1402	1408	MYB
CrCML11	400	406	as-1
CrCML11	1638	1644	as-1
CrCML11	737	743	HSE
CrCML11	1679	1685	HSE
CrCML12	1236	1242	auxin-responsive elements
CrCML12	339	345	salicylic acid-responsive elements
CrCML12	253	259	EREs
CrCML12	278	284	EREs
CrCML12	280	286	EREs
CrCML12	704	710	ABREs
CrCML12	705	711	ABREs
CrCML12	73	79	anaerobic-responsive elements
CrCML12	95	101	anaerobic-responsive elements
CrCML12	1292	1298	anaerobic-responsive elements
CrCML12	1479	1485	anaerobic-responsive elements
CrCML12	1861	1867	MYC
CrCML12	822	828	MYB
CrCML12	968	974	MYB
CrCML12	1601	1607	MYB
CrCML12	968	974	MYB
CrCML12	1397	1403	MYB
CrCML12	1945	1951	MYB
CrCML12	1397	1403	MYB
CrCML12	1945	1951	MYB
CrCML12	716	722	HSE
CrCML12	798	804	HSE
CrCML13	959	965	MeJA-responsive elements
CrCML13	959	965	MeJA-responsive elements
CrCML13	1251	1257	auxin-responsive elements
CrCML13	259	265	EREs
CrCML13	386	392	EREs
CrCML13	392	398	EREs
CrCML13	508	514	EREs
CrCML13	669	675	EREs
CrCML13	1301	1307	EREs
CrCML13	1476	1482	EREs
CrCML13	1785	1791	EREs
CrCML13	327	333	ABREs
CrCML13	328	334	ABREs
CrCML13	1005	1011	ABREs
CrCML13	1007	1013	ABREs
CrCML13	1008	1014	ABREs
CrCML13	1035	1041	ABREs
CrCML13	1036	1042	ABREs
CrCML13	327	333	ABREs
CrCML13	1327	1333	TC-rich repeats
CrCML13	222	228	MYC
CrCML13	1751	1757	MYC
CrCML13	1328	1334	MYC
CrCML13	563	569	MYB
CrCML13	1924	1930	MYB
CrCML13	563	569	MYB
CrCML13	1126	1132	MYB
CrCML13	959	965	as-1
CrCML13	1679	1685	LTRE
CrCML13	1596	1602	HSE
CrCML14	388	394	MeJA-responsive elements
CrCML14	388	394	MeJA-responsive elements
CrCML14	618	624	EREs
CrCML14	620	626	EREs
CrCML14	807	813	EREs
CrCML14	809	815	EREs
CrCML14	815	821	EREs
CrCML14	1003	1009	EREs
CrCML14	438	444	anaerobic-responsive elements
CrCML14	968	974	MYC
CrCML14	1019	1025	MYC
CrCML14	1955	1961	MYC
CrCML14	1332	1338	MYB
CrCML14	82	88	MYB
CrCML14	89	95	MYB
CrCML14	82	88	MYB
CrCML14	388	394	as-1
CrCML14	550	556	HSE
CrCML14	551	557	HSE
CrCML15	1664	1670	gibberellin-responsive elements
CrCML15	586	592	MeJA-responsive elements
CrCML15	586	592	MeJA-responsive elements
CrCML15	583	589	auxin-responsive elements
CrCML15	856	862	auxin-responsive elements
CrCML15	890	896	auxin-responsive elements
CrCML15	921	927	auxin-responsive elements
CrCML15	1928	1934	salicylic acid-responsive elements
CrCML15	899	905	ABREs
CrCML15	955	961	ABREs
CrCML15	1652	1658	ABREs
CrCML15	899	905	ABREs
CrCML15	955	961	ABREs
CrCML15	1652	1658	ABREs
CrCML15	899	905	ABREs
CrCML15	955	961	ABREs
CrCML15	1653	1659	ABREs
CrCML15	1706	1712	anaerobic-responsive elements
CrCML15	775	781	MYC
CrCML15	95	101	MYB
CrCML15	121	127	MYB
CrCML15	626	632	MYB
CrCML15	1716	1722	MYB
CrCML15	1040	1046	MYB
CrCML15	930	936	MYB
CrCML15	1	7	MYB
CrCML15	95	101	MYB
CrCML15	121	127	MYB
CrCML15	626	632	MYB
CrCML15	662	668	MYB
CrCML15	766	772	MYB
CrCML15	877	883	MYB
CrCML15	895	901	MYB
CrCML15	930	936	MYB
CrCML15	1716	1722	MYB
CrCML15	700	706	MYB
CrCML15	883	889	MYB
CrCML15	586	592	as-1
CrCML15	982	988	LTRE
CrCML15	27	33	HSE
CrCML15	52	58	HSE
CrCML15	194	200	HSE
CrCML15	232	238	HSE
CrCML15	233	239	HSE
CrCML15	234	240	HSE
CrCML16	1140	1146	gibberellin-responsive elements
CrCML16	1219	1225	gibberellin-responsive elements
CrCML16	1294	1300	gibberellin-responsive elements
CrCML16	524	530	salicylic acid-responsive elements
CrCML16	39	45	EREs
CrCML16	291	297	anaerobic-responsive elements
CrCML16	554	560	anaerobic-responsive elements
CrCML16	1641	1647	TC-rich repeats
CrCML16	1463	1469	MYB
CrCML16	521	527	MYB
CrCML16	1418	1424	MYB
CrCML16	1164	1170	MYB
CrCML16	1241	1247	MYB
CrCML16	1809	1815	MYB
CrCML16	521	527	MYB
CrCML16	1418	1424	MYB
CrCML16	1463	1469	MYB
CrCML16	1809	1815	MYB
CrCML16	521	527	MYB
CrCML16	1158	1164	MYB
CrCML16	1235	1241	MYB
CrCML16	803	809	LTRE
CrCML16	1076	1082	LTRE
CrCML17	1823	1829	gibberellin-responsive elements
CrCML17	905	911	auxin-responsive elements
CrCML17	1993	1999	auxin-responsive elements
CrCML17	223	229	EREs
CrCML17	665	671	EREs
CrCML17	732	738	EREs
CrCML17	1374	1380	EREs
CrCML17	1523	1529	EREs
CrCML17	1549	1555	EREs
CrCML17	1599	1605	EREs
CrCML17	1718	1724	EREs
CrCML17	631	637	ABREs
CrCML17	789	795	ABREs
CrCML17	631	637	ABREs
CrCML17	789	795	ABREs
CrCML17	631	637	ABREs
CrCML17	789	795	ABREs
CrCML17	1859	1865	ABREs
CrCML17	863	869	anaerobic-responsive elements
CrCML17	1483	1489	TC-rich repeats
CrCML17	745	751	MYC
CrCML17	1016	1022	MYC
CrCML17	1139	1145	MYC
CrCML17	1349	1355	MYC
CrCML17	1470	1476	MYC
CrCML17	1356	1362	MYB
CrCML17	95	101	MYB
CrCML17	247	253	HSE
CrCML17	1154	1160	HSE
CrCML17	1341	1347	HSE
CrCML17	1437	1443	HSE
CrCML17	1501	1507	HSE
CrCML17	1866	1872	HSE
CrCML17	1867	1873	HSE
CrCML17	1868	1874	HSE
CrCML17	1973	1979	HSE
CrCML18	1195	1201	gibberellin-responsive elements
CrCML18	14	20	EREs
CrCML18	77	83	EREs
CrCML18	360	366	EREs
CrCML18	1036	1042	EREs
CrCML18	1704	1710	EREs
CrCML18	1706	1712	EREs
CrCML18	1964	1970	ABREs
CrCML18	601	607	anaerobic-responsive elements
CrCML18	1656	1662	anaerobic-responsive elements
CrCML18	1424	1430	MYB
CrCML18	173	179	MYB
CrCML18	1288	1294	MYB
CrCML18	1428	1434	MYB
CrCML18	1927	1933	MYB
CrCML18	173	179	MYB
CrCML18	1288	1294	MYB
CrCML18	1428	1434	MYB
CrCML18	1927	1933	MYB
CrCML18	662	668	HSE
CrCML18	663	669	HSE
CrCML18	695	701	HSE
CrCML18	1619	1625	HSE
CrCML19	924	930	MeJA-responsive elements
CrCML19	967	973	MeJA-responsive elements
CrCML19	982	988	MeJA-responsive elements
CrCML19	995	1001	MeJA-responsive elements
CrCML19	1009	1015	MeJA-responsive elements
CrCML19	924	930	MeJA-responsive elements
CrCML19	967	973	MeJA-responsive elements
CrCML19	982	988	MeJA-responsive elements
CrCML19	995	1001	MeJA-responsive elements
CrCML19	1009	1015	MeJA-responsive elements
CrCML19	1345	1351	auxin-responsive elements
CrCML19	1758	1764	auxin-responsive elements
CrCML19	1009	1015	auxin-responsive elements
CrCML19	1927	1933	salicylic acid-responsive elements
CrCML19	199	205	EREs
CrCML19	452	458	EREs
CrCML19	454	460	EREs
CrCML19	846	852	EREs
CrCML19	155	161	anaerobic-responsive elements
CrCML19	1771	1777	anaerobic-responsive elements
CrCML19	1128	1134	MYC
CrCML19	1268	1274	MYC
CrCML19	1309	1315	MYC
CrCML19	1392	1398	MYC
CrCML19	1821	1827	MYC
CrCML19	1883	1889	MYC
CrCML19	1429	1435	MYB
CrCML19	1643	1649	MYB
CrCML19	1083	1089	MYB
CrCML19	1106	1112	MYB
CrCML19	1141	1147	MYB
CrCML19	1083	1089	MYB
CrCML19	1643	1649	MYB
CrCML19	924	930	as-1
CrCML19	967	973	as-1
CrCML19	982	988	as-1
CrCML19	995	1001	as-1
CrCML19	1009	1015	as-1
CrCML19	1439	1445	LTRE
CrCML19	1187	1193	HSE
CrCML19	1375	1381	HSE
CrCML20	1202	1208	MeJA-responsive elements
CrCML20	1202	1208	MeJA-responsive elements
CrCML20	888	894	EREs
CrCML20	1096	1102	EREs
CrCML20	1485	1491	EREs
CrCML20	1690	1696	EREs
CrCML20	34	40	ABREs
CrCML20	997	1003	ABREs
CrCML20	998	1004	ABREs
CrCML20	1585	1591	ABREs
CrCML20	961	967	anaerobic-responsive elements
CrCML20	1166	1172	anaerobic-responsive elements
CrCML20	1522	1528	MYC
CrCML20	236	242	MYC
CrCML20	258	264	MYC
CrCML20	1170	1176	MYC
CrCML20	1416	1422	MYC
CrCML20	445	451	MYB
CrCML20	1210	1216	MYB
CrCML20	1726	1732	MYB
CrCML20	1783	1789	MYB
CrCML20	1783	1789	MYB
CrCML20	1202	1208	as-1
CrCML20	1131	1137	HSE
CrCML20	1132	1138	HSE
CrCML21	1120	1126	salicylic acid-responsive elements
CrCML21	1626	1632	salicylic acid-responsive elements
CrCML21	516	522	EREs
CrCML21	584	590	EREs
CrCML21	895	901	EREs
CrCML21	1373	1379	EREs
CrCML21	1477	1483	EREs
CrCML21	1539	1545	EREs
CrCML21	221	227	TC-rich repeats
CrCML21	83	89	MYC
CrCML21	700	706	MYC
CrCML21	1103	1109	MYB
CrCML21	57	63	MYB
CrCML21	1103	1109	MYB
CrCML21	1704	1710	MYB
CrCML21	1776	1782	MYB
CrCML21	1918	1924	MYB
CrCML21	1034	1040	MYB
CrCML21	1681	1687	MYB
CrCML21	1808	1814	MYB
CrCML21	1704	1710	MYB
CrCML21	1681	1687	MYB
CrCML21	307	313	LTRE
CrCML21	283	289	HSE
CrCML21	773	779	HSE
CrCML21	1678	1684	HSE
CrCML22	1669	1675	gibberellin-responsive elements
CrCML22	9	15	EREs
CrCML22	11	17	EREs
CrCML22	651	657	EREs
CrCML22	681	687	EREs
CrCML22	692	698	EREs
CrCML22	747	753	EREs
CrCML22	749	755	EREs
CrCML22	996	1002	EREs
CrCML22	998	1004	EREs
CrCML22	64	70	ABREs
CrCML22	872	878	ABREs
CrCML22	1883	1889	anaerobic-responsive elements
CrCML22	757	763	TC-rich repeats
CrCML22	342	348	MYC
CrCML22	1651	1657	MYC
CrCML22	1729	1735	MYC
CrCML22	1669	1675	MYB
CrCML22	1669	1675	MYB
CrCML22	1352	1358	MYB
CrCML22	1513	1519	MYB
CrCML22	1352	1358	MYB
CrCML22	1403	1409	LTRE
CrCML22	1532	1538	HSE
CrCML22	1837	1843	HSE
CrCML22	1947	1953	HSE
CrCML23	183	189	gibberellin-responsive elements
CrCML23	514	520	MeJA-responsive elements
CrCML23	514	520	MeJA-responsive elements
CrCML23	1925	1931	salicylic acid-responsive elements
CrCML23	1561	1567	EREs
CrCML23	512	518	ABREs
CrCML23	1635	1641	ABREs
CrCML23	1637	1643	ABREs
CrCML23	1637	1643	ABREs
CrCML23	1637	1643	ABREs
CrCML23	122	128	anaerobic-responsive elements
CrCML23	231	237	anaerobic-responsive elements
CrCML23	1520	1526	anaerobic-responsive elements
CrCML23	189	195	TC-rich repeats
CrCML23	254	260	MYC
CrCML23	1622	1628	MYC
CrCML23	1631	1637	MYC
CrCML23	1916	1922	MYC
CrCML23	13	19	MYB
CrCML23	369	375	MYB
CrCML23	615	621	MYB
CrCML23	905	911	MYB
CrCML23	1243	1249	MYB
CrCML23	1372	1378	MYB
CrCML23	491	497	MYB
CrCML23	369	375	MYB
CrCML23	1682	1688	MYB
CrCML23	514	520	as-1
CrCML23	1360	1366	HSE
CrCML23	1855	1861	HSE
CrCML23	1856	1862	HSE
CrCML23	1857	1863	HSE
CrCML24	112	118	EREs
CrCML24	147	153	EREs
CrCML24	254	260	EREs
CrCML24	421	427	EREs
CrCML24	653	659	EREs
CrCML24	708	714	EREs
CrCML24	764	770	EREs
CrCML24	1195	1201	EREs
CrCML24	1259	1265	EREs
CrCML24	1299	1305	EREs
CrCML24	1338	1344	EREs
CrCML24	1340	1346	EREs
CrCML24	1481	1487	EREs
CrCML24	1606	1612	EREs
CrCML24	1650	1656	EREs
CrCML24	1652	1658	EREs
CrCML24	296	302	anaerobic-responsive elements
CrCML24	682	688	anaerobic-responsive elements
CrCML24	876	882	anaerobic-responsive elements
CrCML24	1937	1943	TC-rich repeats
CrCML24	558	564	MYC
CrCML24	931	937	MYB
CrCML24	44	50	MYB
CrCML24	872	878	MYB
CrCML24	931	937	MYB
CrCML24	1596	1602	MYB
CrCML24	948	954	HSE
CrCML25	172	178	gibberellin-responsive elements
CrCML25	1828	1834	auxin-responsive elements
CrCML25	833	839	salicylic acid-responsive elements
CrCML25	574	580	EREs
CrCML25	1503	1509	EREs
CrCML25	1771	1777	anaerobic-responsive elements
CrCML25	323	329	TC-rich repeats
CrCML25	133	139	MYC
CrCML25	1762	1768	MYC
CrCML25	1906	1912	MYC
CrCML25	470	476	MYB
CrCML25	1221	1227	MYB
CrCML25	1483	1489	MYB
CrCML25	1815	1821	MYB
CrCML25	1153	1159	MYB
CrCML25	1778	1784	LTRE
CrCML25	154	160	HSE
CrCML25	1565	1571	HSE
CrCML25	1566	1572	HSE
CrCML25	1567	1573	HSE
CrCML25	1857	1863	HSE
CrCML25	1981	1987	HSE
CrCML25	1982	1988	HSE
CrCML25	1991	1997	HSE
CrCML25	1992	1998	HSE
CrCML26	796	802	gibberellin-responsive elements
CrCML26	487	493	gibberellin-responsive elements
CrCML26	1666	1672	gibberellin-responsive elements
CrCML26	949	955	MeJA-responsive elements
CrCML26	1155	1161	MeJA-responsive elements
CrCML26	949	955	MeJA-responsive elements
CrCML26	1155	1161	MeJA-responsive elements
CrCML26	802	808	auxin-responsive elements
CrCML26	812	818	salicylic acid-responsive elements
CrCML26	137	143	EREs
CrCML26	144	150	EREs
CrCML26	1177	1183	EREs
CrCML26	951	957	ABREs
CrCML26	1191	1197	ABREs
CrCML26	1313	1319	ABREs
CrCML26	1314	1320	ABREs
CrCML26	1390	1396	anaerobic-responsive elements
CrCML26	529	535	MYC
CrCML26	842	848	MYC
CrCML26	182	188	MYB
CrCML26	337	343	MYB
CrCML26	542	548	MYB
CrCML26	797	803	MYB
CrCML26	337	343	MYB
CrCML26	797	803	MYB
CrCML26	182	188	MYB
CrCML26	542	548	MYB
CrCML26	1642	1648	MYB
CrCML26	1339	1345	MYB
CrCML26	1490	1496	MYB
CrCML26	949	955	as-1
CrCML26	1155	1161	as-1
CrCML26	638	644	LTRE
CrCML26	568	574	HSE
CrCML26	1859	1865	HSE
CrCML27	1244	1250	gibberellin-responsive elements
CrCML27	1626	1632	MeJA-responsive elements
CrCML27	1626	1632	MeJA-responsive elements
CrCML27	423	429	EREs
CrCML27	729	735	EREs
CrCML27	1398	1404	EREs
CrCML27	1497	1503	EREs
CrCML27	915	921	anaerobic-responsive elements
CrCML27	1101	1107	anaerobic-responsive elements
CrCML27	1275	1281	anaerobic-responsive elements
CrCML27	1245	1251	MYB
CrCML27	1464	1470	MYB
CrCML27	1816	1822	MYB
CrCML27	1745	1751	MYB
CrCML27	285	291	MYB
CrCML27	1245	1251	MYB
CrCML27	1464	1470	MYB
CrCML27	1550	1556	MYB
CrCML27	1721	1727	MYB
CrCML27	1816	1822	MYB
CrCML27	1550	1556	MYB
CrCML27	894	900	MYB
CrCML27	1050	1056	MYB
CrCML27	1119	1125	MYB
CrCML27	1534	1540	MYB
CrCML27	1626	1632	as-1
CrCML27	1156	1162	HSE
CrCML27	1366	1372	HSE
CrCML28	1897	1903	auxin-responsive elements
CrCML28	43	49	EREs
CrCML28	130	136	EREs
CrCML28	192	198	EREs
CrCML28	483	489	EREs
CrCML28	956	962	EREs
CrCML28	1032	1038	EREs
CrCML28	1245	1251	EREs
CrCML28	1487	1493	EREs
CrCML28	1530	1536	EREs
CrCML28	1532	1538	EREs
CrCML28	1985	1991	ABREs
CrCML28	1704	1710	anaerobic-responsive elements
CrCML28	437	443	MYC
CrCML28	50	56	MYB
CrCML28	1667	1673	MYB
CrCML28	88	94	MYB
CrCML28	108	114	MYB
CrCML28	50	56	MYB
CrCML28	1667	1673	MYB
CrCML28	1980	1986	LTRE
CrCML28	91	97	HSE
CrCML28	832	838	HSE
CrCML28	833	839	HSE
CrCML28	834	840	HSE
CrCML29	101	107	EREs
CrCML29	464	470	EREs
CrCML29	540	546	EREs
CrCML29	1339	1345	EREs
CrCML29	1553	1559	EREs
CrCML29	26	32	anaerobic-responsive elements
CrCML29	69	75	anaerobic-responsive elements
CrCML29	74	80	anaerobic-responsive elements
CrCML29	1403	1409	MYC
CrCML29	135	141	MYC
CrCML29	693	699	MYC
CrCML29	900	906	MYC
CrCML29	1426	1432	MYC
CrCML29	1690	1696	MYC
CrCML29	1811	1817	MYC
CrCML29	1921	1927	MYB
CrCML29	784	790	MYB
CrCML29	1320	1326	MYB
CrCML29	139	145	MYB
CrCML29	1600	1606	MYB
CrCML29	139	145	MYB
CrCML29	784	790	MYB
CrCML29	1320	1326	MYB
CrCML29	1600	1606	MYB
CrCML29	526	532	HSE
CrCML29	527	533	HSE
CrCML30	1134	1140	gibberellin-responsive elements
CrCML30	1735	1741	auxin-responsive elements
CrCML30	178	184	EREs
CrCML30	180	186	EREs
CrCML30	407	413	EREs
CrCML30	459	465	EREs
CrCML30	478	484	EREs
CrCML30	497	503	EREs
CrCML30	692	698	EREs
CrCML30	1806	1812	EREs
CrCML30	1220	1226	MYC
CrCML30	1026	1032	MYC
CrCML30	1233	1239	MYC
CrCML30	1283	1289	MYC
CrCML30	1292	1298	MYC
CrCML30	1164	1170	MYB
CrCML30	1030	1036	MYB
CrCML30	1172	1178	MYB
CrCML30	1508	1514	MYB
CrCML30	1969	1975	MYB
CrCML30	1030	1036	MYB
CrCML30	1172	1178	MYB
CrCML30	1508	1514	MYB
CrCML30	1404	1410	MYB
CrCML30	1164	1170	MYB
CrCML30	1161	1167	HSE
CrCML30	1181	1187	HSE
CrCML31	1001	1007	EREs
CrCML31	1087	1093	EREs
CrCML31	1113	1119	EREs
CrCML31	1454	1460	ABREs
CrCML31	286	292	anaerobic-responsive elements
CrCML31	1685	1691	anaerobic-responsive elements
CrCML31	511	517	MYC
CrCML31	1288	1294	MYB
CrCML31	704	710	MYB
CrCML31	939	945	MYB
CrCML31	1527	1533	MYB
CrCML31	704	710	MYB
CrCML31	1711	1717	MYB
CrCML32	820	826	salicylic acid-responsive elements
CrCML32	255	261	EREs
CrCML32	520	526	EREs
CrCML32	613	619	EREs
CrCML32	993	999	EREs
CrCML32	995	1001	EREs
CrCML32	1170	1176	EREs
CrCML32	1307	1313	EREs
CrCML32	1325	1331	EREs
CrCML32	1327	1333	EREs
CrCML32	1186	1192	ABREs
CrCML32	1434	1440	ABREs
CrCML32	1435	1441	ABREs
CrCML32	1186	1192	ABREs
CrCML32	1186	1192	ABREs
CrCML32	214	220	anaerobic-responsive elements
CrCML32	868	874	MYC
CrCML32	784	790	MYB
CrCML32	1635	1641	MYB
CrCML32	1940	1946	MYB
CrCML32	784	790	MYB
CrCML32	798	804	MYB
CrCML32	1370	1376	MYB
CrCML32	1635	1641	MYB
CrCML32	1940	1946	MYB
CrCML32	443	449	MYB
CrCML32	1491	1497	MYB
CrCML32	1508	1514	MYB
CrCML32	443	449	MYB
CrCML32	1491	1497	MYB
CrCML32	1755	1761	LTRE
CrCML32	327	333	HSE
CrCML32	366	372	HSE
CrCML32	416	422	HSE
CrCML32	693	699	HSE
CrCML32	1314	1320	HSE
CrCML32	1446	1452	HSE
CrCML32	1447	1453	HSE
CrCML32	1689	1695	HSE
CrCML32	1776	1782	HSE
CrCML33	1705	1711	auxin-responsive elements
CrCML33	1926	1932	salicylic acid-responsive elements
CrCML33	722	728	EREs
CrCML33	956	962	EREs
CrCML33	1258	1264	MYC
CrCML33	583	589	MYC
CrCML33	1635	1641	MYC
CrCML33	203	209	MYB
CrCML33	647	653	MYB
CrCML33	1827	1833	LTRE
CrCML33	328	334	HSE
CrCML33	403	409	HSE
CrCML33	406	412	HSE
CrCML33	636	642	HSE
CrCML33	1642	1648	HSE
CrCML34	1520	1526	MeJA-responsive elements
CrCML34	1865	1871	MeJA-responsive elements
CrCML34	1520	1526	MeJA-responsive elements
CrCML34	1865	1871	MeJA-responsive elements
CrCML34	827	833	auxin-responsive elements
CrCML34	228	234	EREs
CrCML34	1043	1049	EREs
CrCML34	19	25	anaerobic-responsive elements
CrCML34	1907	1913	anaerobic-responsive elements
CrCML34	1957	1963	anaerobic-responsive elements
CrCML34	311	317	TC-rich repeats
CrCML34	962	968	TC-rich repeats
CrCML34	993	999	MYC
CrCML34	1612	1618	MYC
CrCML34	1658	1664	MYC
CrCML34	1900	1906	MYC
CrCML34	774	780	MYC
CrCML34	402	408	MYB
CrCML34	845	851	MYB
CrCML34	1683	1689	MYB
CrCML34	1751	1757	MYB
CrCML34	106	112	MYB
CrCML34	1781	1787	MYB
CrCML34	402	408	MYB
CrCML34	845	851	MYB
CrCML34	1781	1787	MYB
CrCML34	1520	1526	as-1
CrCML34	1865	1871	as-1
CrCML34	247	253	HSE
CrCML34	896	902	HSE
CrCML34	1242	1248	HSE
CrCML35	695	701	gibberellin-responsive elements
CrCML35	1601	1607	MeJA-responsive elements
CrCML35	1601	1607	MeJA-responsive elements
CrCML35	1601	1607	auxin-responsive elements
CrCML35	1722	1728	salicylic acid-responsive elements
CrCML35	23	29	EREs
CrCML35	202	208	EREs
CrCML35	426	432	EREs
CrCML35	482	488	EREs
CrCML35	523	529	EREs
CrCML35	874	880	EREs
CrCML35	916	922	EREs
CrCML35	923	929	EREs
CrCML35	1485	1491	EREs
CrCML35	431	437	anaerobic-responsive elements
CrCML35	1956	1962	anaerobic-responsive elements
CrCML35	1553	1559	TC-rich repeats
CrCML35	435	441	MYC
CrCML35	696	702	MYB
CrCML35	638	644	MYB
CrCML35	1045	1051	MYB
CrCML35	696	702	MYB
CrCML35	1572	1578	MYB
CrCML35	1572	1578	MYB
CrCML35	1601	1607	as-1
CrCML36	1453	1459	auxin-responsive elements
CrCML36	4	10	EREs
CrCML36	47	53	EREs
CrCML36	49	55	EREs
CrCML36	453	459	EREs
CrCML36	459	465	EREs
CrCML36	461	467	EREs
CrCML36	1305	1311	EREs
CrCML36	1732	1738	anaerobic-responsive elements
CrCML36	553	559	TC-rich repeats
CrCML36	554	560	MYC
CrCML36	980	986	MYB
CrCML36	1569	1575	MYB
CrCML36	1834	1840	MYB
CrCML36	851	857	MYB
CrCML36	1487	1493	MYB
CrCML36	1537	1543	MYB
CrCML36	1569	1575	MYB
CrCML36	826	832	LTRE
CrCML36	94	100	HSE
CrCML36	1163	1169	HSE
CrCML37	284	290	gibberellin-responsive elements
CrCML37	1475	1481	MeJA-responsive elements
CrCML37	1475	1481	MeJA-responsive elements
CrCML37	167	173	salicylic acid-responsive elements
CrCML37	972	978	EREs
CrCML37	974	980	EREs
CrCML37	1183	1189	EREs
CrCML37	938	944	ABREs
CrCML37	1663	1669	ABREs
CrCML37	1923	1929	ABREs
CrCML37	1923	1929	ABREs
CrCML37	1923	1929	ABREs
CrCML37	31	37	anaerobic-responsive elements
CrCML37	43	49	anaerobic-responsive elements
CrCML37	598	604	TC-rich repeats
CrCML37	1538	1544	TC-rich repeats
CrCML37	66	72	MYC
CrCML37	300	306	MYC
CrCML37	562	568	MYC
CrCML37	989	995	MYC
CrCML37	991	997	MYC
CrCML37	1471	1477	MYC
CrCML37	1781	1787	MYC
CrCML37	197	203	MYC
CrCML37	747	753	MYB
CrCML37	1562	1568	MYB
CrCML37	747	753	MYB
CrCML37	1475	1481	as-1
CrCML37	222	228	HSE
CrCML37	613	619	HSE
CrCML37	1010	1016	HSE
CrCML37	1981	1987	HSE
CrCML38	66	72	EREs
CrCML38	83	89	EREs
CrCML38	108	114	EREs
CrCML38	110	116	EREs
CrCML38	136	142	EREs
CrCML38	549	555	EREs
CrCML38	600	606	EREs
CrCML38	672	678	EREs
CrCML38	712	718	EREs
CrCML38	1724	1730	EREs
CrCML38	1015	1021	ABREs
CrCML38	1017	1023	ABREs
CrCML38	1018	1024	ABREs
CrCML38	376	382	TC-rich repeats
CrCML38	30	36	MYC
CrCML38	1172	1178	MYC
CrCML38	50	56	MYC
CrCML38	119	125	MYC
CrCML38	126	132	MYC
CrCML38	1479	1485	MYC
CrCML38	1068	1074	MYB
CrCML38	927	933	MYB
CrCML38	1053	1059	MYB
CrCML38	130	136	MYB
CrCML38	499	505	MYB
CrCML38	1575	1581	MYB
CrCML38	1636	1642	MYB
CrCML38	1750	1756	MYB
CrCML38	1779	1785	MYB
CrCML38	1892	1898	MYB
CrCML38	130	136	MYB
CrCML38	499	505	MYB
CrCML38	1636	1642	MYB
CrCML38	1068	1074	MYB
CrCML38	1472	1478	HSE
CrCML38	1557	1563	HSE
CrCML39	336	342	gibberellin-responsive elements
CrCML39	1631	1637	MeJA-responsive elements
CrCML39	1631	1637	MeJA-responsive elements
CrCML39	565	571	EREs
CrCML39	1383	1389	EREs
CrCML39	1676	1682	EREs
CrCML39	1564	1570	ABREs
CrCML39	1746	1752	ABREs
CrCML39	1327	1333	anaerobic-responsive elements
CrCML39	1712	1718	anaerobic-responsive elements
CrCML39	268	274	TC-rich repeats
CrCML39	912	918	TC-rich repeats
CrCML39	95	101	MYC
CrCML39	504	510	MYC
CrCML39	715	721	MYC
CrCML39	1113	1119	MYC
CrCML39	348	354	MYB
CrCML39	1631	1637	as-1
CrCML39	1595	1601	LTRE
CrCML39	1549	1555	HSE
CrCML39	1659	1665	HSE
CrCML39	1933	1939	HSE
CrCML40	1037	1043	gibberellin-responsive elements
CrCML40	980	986	gibberellin-responsive elements
CrCML40	1058	1064	gibberellin-responsive elements
CrCML40	797	803	MeJA-responsive elements
CrCML40	797	803	MeJA-responsive elements
CrCML40	914	920	salicylic acid-responsive elements
CrCML40	116	122	EREs
CrCML40	136	142	EREs
CrCML40	317	323	EREs
CrCML40	1684	1690	ABREs
CrCML40	1812	1818	anaerobic-responsive elements
CrCML40	1119	1125	TC-rich repeats
CrCML40	454	460	MYC
CrCML40	586	592	MYC
CrCML40	874	880	MYC
CrCML40	1529	1535	MYC
CrCML40	36	42	MYB
CrCML40	1038	1044	MYB
CrCML40	1287	1293	MYB
CrCML40	1911	1917	MYB
CrCML40	36	42	MYB
CrCML40	1287	1293	MYB
CrCML40	1038	1044	MYB
CrCML40	797	803	as-1
CrCML40	866	872	HSE
CrCML41	758	764	EREs
CrCML41	784	790	EREs
CrCML41	919	925	EREs
CrCML41	1249	1255	EREs
CrCML41	1256	1262	EREs
CrCML41	1716	1722	EREs
CrCML41	443	449	ABREs
CrCML41	444	450	ABREs
CrCML41	1049	1055	anaerobic-responsive elements
CrCML41	1395	1401	anaerobic-responsive elements
CrCML41	304	310	MYC
CrCML41	174	180	MYB
CrCML42	1290	1296	gibberellin-responsive elements
CrCML42	1139	1145	MeJA-responsive elements
CrCML42	1839	1845	MeJA-responsive elements
CrCML42	1139	1145	MeJA-responsive elements
CrCML42	1839	1845	MeJA-responsive elements
CrCML42	638	644	EREs
CrCML42	753	759	EREs
CrCML42	970	976	EREs
CrCML42	972	978	EREs
CrCML42	1045	1051	EREs
CrCML42	1828	1834	ABREs
CrCML42	1277	1283	anaerobic-responsive elements
CrCML42	1135	1141	MYC
CrCML42	1570	1576	MYC
CrCML42	1773	1779	MYB
CrCML42	1835	1841	MYB
CrCML42	552	558	MYB
CrCML42	1182	1188	MYB
CrCML42	1139	1145	as-1
CrCML42	1839	1845	as-1
CrCML42	1446	1452	HSE
CrCML42	1842	1848	HSE
CrCML42	1930	1936	HSE
CrCML43	290	296	gibberellin-responsive elements
CrCML43	1110	1116	MeJA-responsive elements
CrCML43	1110	1116	MeJA-responsive elements
CrCML43	1694	1700	salicylic acid-responsive elements
CrCML43	641	647	EREs
CrCML43	1436	1442	EREs
CrCML43	1487	1493	EREs
CrCML43	1755	1761	ABREs
CrCML43	1757	1763	ABREs
CrCML43	1758	1764	ABREs
CrCML43	1947	1953	anaerobic-responsive elements
CrCML43	927	933	TC-rich repeats
CrCML43	571	577	MYC
CrCML43	977	983	MYC
CrCML43	1310	1316	MYC
CrCML43	1363	1369	MYC
CrCML43	1387	1393	MYC
CrCML43	1660	1666	MYC
CrCML43	1677	1683	MYC
CrCML43	78	84	MYC
CrCML43	1951	1957	MYB
CrCML43	290	296	MYB
CrCML43	1585	1591	MYB
CrCML43	1776	1782	MYB
CrCML43	290	296	MYB
CrCML43	1585	1591	MYB
CrCML43	1951	1957	MYB
CrCML43	395	401	MYB
CrCML43	1110	1116	as-1
CrCML43	1279	1285	LTRE
CrCML43	1960	1966	HSE
CrCML44	1535	1541	gibberellin-responsive elements
CrCML44	1846	1852	gibberellin-responsive elements
CrCML44	1516	1522	salicylic acid-responsive elements
CrCML44	194	200	EREs
CrCML44	196	202	EREs
CrCML44	301	307	EREs
CrCML44	534	540	EREs
CrCML44	1373	1379	EREs
CrCML44	1235	1241	anaerobic-responsive elements
CrCML44	1606	1612	anaerobic-responsive elements
CrCML44	869	875	MYC
CrCML44	234	240	MYB
CrCML44	1558	1564	MYB
CrCML44	37	43	MYB
CrCML44	1802	1808	MYB
CrCML44	1888	1894	MYB
CrCML44	234	240	MYB
CrCML44	1558	1564	MYB
CrCML44	1802	1808	MYB
CrCML44	210	216	LTRE

## Sheet: The numbers of cis elements
	CrCaM1-Pro	CrCaM2-Pro	CrCaM3-Pro	CrCaM4-Pro	CrCaM5-Pro	CrCaM6-Pro	CrCaM7-Pro	CrCML1-Pro	CrCML2-Pro	CrCML3-Pro	CrCML4-Pro	CrCML5-Pro	CrCML6-Pro	CrCML7-Pro	CrCML8-Pro	CrCML9-Pro	CrCML10-Pro	CrCML11-Pro	CrCML12-Pro	CrCML13-Pro	CrCML14-Pro	CrCML15-Pro	CrCML16-Pro	CrCML17-Pro	CrCML18-Pro	CrCML19-Pro	CrCML20-Pro	CrCML21-Pro	CrCML22-Pro	CrCML23-Pro	CrCML24-Pro	CrCML25-Pro	CrCML26-Pro	CrCML27-Pro	CrCML28-Pro	CrCML29-Pro	CrCML30-Pro	CrCML31-Pro	CrCML32-Pro	CrCML33-Pro	CrCML34-Pro	CrCML35-Pro	CrCML36-Pro	CrCML37-Pro	CrCML38-Pro	CrCML39-Pro	CrCML40-Pro	CrCML41-Pro	CrCML42-Pro
ABREs	3	4	0	3	0	0	1	7	1	2	0	1	0	6	8	0	5	3	2	8	0	9	0	7	1	0	4	0	2	5	0	0	4	0	1	0	0	1	5	0	0	0	0	5	3	2	1	2	1
auxin-responsive elements	0	0	0	0	0	0	0	1	1	0	0	0	0	0	2	0	0	2	1	1	0	4	0	2	0	3	0	0	0	0	0	1	1	0	1	0	1	0	0	1	1	1	1	0	0	0	0	0	0
gibberellin-responsive elements	0	0	0	1	0	0	0	0	0	0	0	1	0	1	0	0	0	0	0	0	0	1	3	1	1	0	0	0	1	1	0	1	3	1	0	0	1	0	0	0	0	1	0	1	0	1	3	0	1
MeJA-responsive elements	6	0	0	2	0	0	2	0	0	6	0	0	0	2	2	0	0	4	0	2	2	2	0	0	0	10	2	0	0	2	0	0	4	2	0	0	0	0	0	0	4	2	0	2	0	2	2	0	4
salicylic acid-responsive elements	0	1	1	0	0	2	0	3	0	0	1	0	1	0	1	3	0	0	1	0	0	1	1	0	0	1	0	2	0	1	0	1	1	0	0	0	0	0	1	1	0	1	0	1	0	0	1	0	0
EREs (ethylene-responsive elements)	4	8	5	7	8	2	6	5	1	3	10	3	5	8	4	2	8	6	3	8	6	0	1	8	6	4	4	6	9	1	16	2	3	4	10	5	8	3	9	2	2	9	7	3	10	3	3	6	5
anaerobic-responsive elements	1	4	1	2	0	1	0	1	3	1	0	1	0	1	1	1	0	2	4	0	1	1	2	1	2	2	2	0	1	3	3	1	1	3	1	3	0	2	1	0	3	2	1	2	0	2	1	2	1
as-1	3	0	0	1	0	0	1	0	0	3	0	0	0	1	1	0	0	2	0	1	1	1	0	0	0	5	1	0	0	1	0	0	2	1	0	0	0	0	0	0	2	1	0	1	0	1	1	0	2
HSE	1	8	5	4	3	1	2	7	8	5	2	5	0	9	4	0	2	2	2	1	2	6	0	9	4	2	2	3	3	4	1	9	2	2	4	2	2	0	9	5	3	0	2	4	2	3	1	0	3
LTRE	1	0	0	0	0	0	0	0	0	0	1	1	0	0	0	0	0	0	0	1	0	1	2	0	0	1	0	1	1	0	0	1	1	0	1	0	0	0	1	1	0	0	1	0	0	1	0	0	0
TC-rich repeats	2	1	0	1	0	0	1	0	1	1	0	0	0	0	0	0	0	2	0	1	0	0	1	1	0	0	0	1	1	1	1	1	0	0	0	0	0	0	0	0	2	1	1	2	1	2	1	0	0
MYB	13	7	1	5	4	6	4	8	10	6	6	7	1	3	4	0	1	13	8	4	4	18	13	2	9	7	5	11	5	9	5	5	11	15	6	9	10	6	13	2	9	6	7	3	14	1	7	1	4
MYC	5	2	5	1	1	3	0	5	2	2	3	2	3	1	3	5	2	1	1	3	3	1	0	5	0	6	5	2	3	4	1	3	2	0	1	7	5	1	1	3	5	1	1	8	6	4	4	1	2
[truncated: 2 more columns]
