# Supplementary material for: Identifying Calmodulin and Calmodulin-like Protein Members in Canavalia rosea and Exploring Their Potential Roles in Abiotic Stress Tolerance
Source: Int J Mol Sci. 2024 Oct 31;25(21):11725. doi: 10.3390/ijms252111725 (PMC11545983; doi:10.3390/ijms252111725)
Supplement: Supplementary file 1 [file ijms-25-11725-s001.zip › Table S3-ijms-3259335-final version--20241028.xlsx]

## Sheet: SCNBG+YX
Gene	SCNBG	YX
CrCaM1	136.537	151.69
CrCaM2	25.8067	8.29667
CrCaM3	11.3167	2.05667
CrCaM4	1.92333	2.48667
CrCaM5	94.5867	73.82
CrCaM6	129.747	171.113
CrCaM7	310.423	246.793
CrCML1	142.23	418.243
CrCML2	1.07333	2.90667
CrCML3	0.01	0.01
CrCML4	27.99	25.95
CrCML5	68.28	34.01
CrCML6	28.0033	30.7533
CrCML7	0.476667	0.153333
CrCML8	12.9867	5.92667
CrCML9	11.3	12.3367
CrCML10	45.74	518.65
CrCML11	12.6467	4.1
CrCML12	0.0333333	0.403333
CrCML13	1.83667	1.71667
CrCML14	0.06	0.01
CrCML15	0.01	0.01
CrCML16	370.577	728.12
CrCML17	22.3867	12.55
CrCML18	10.5433	2.56667
CrCML19	1.17333	1.57
CrCML20	25.1333	16.12
CrCML21	10.6033	1.37667
CrCML22	205.903	184.617
CrCML23	0.153333	0.05
CrCML24	18.19	106.42
CrCML25	0.206667	0
CrCML26	0.393333	0.493333
CrCML27	42.2767	395.517
CrCML28	12.9233	10.9733
CrCML29	0.263333	0.143333
CrCML30	0.593333	2.19333
CrCML31	0.01	0.01
CrCML32	43.23	582.51
CrCML33	73.34	118.533
CrCML34	0.01	0.01
CrCML35	0.01	0.01
CrCML36	25.9833	29.4267
CrCML37	12.8567	0.423333
CrCML38	37.53	35.8867
CrCML39	0.01	0.106667
CrCML40	32.9967	12.8333
CrCML41	10.4167	4.31333
CrCML42	0.793333	0.216667
CrCML43	39.0433	371.777
CrCML44	0.06	0.06

## Sheet: Different organs
Gene	Root	Vine	Leaf	Flower bud	Young fruit
CrCaM1	0	0	0	7.65558	0
CrCaM2	213.429	66.87	93.2801	160.028	51.3355
CrCaM3	5.51882	0.186044	0.5589	2.26737	0.0686947
CrCaM4	6.39293	0.0814011	0.0768606	4.05573	0.0602521
CrCaM5	62.6384	157.115	97.4294	77.0613	122.999
CrCaM6	464.337	97.7445	77.0743	235.96	94.0318
CrCaM7	374.779	795.138	393.936	417.16	629.803
CrCML1	485.164	37.0855	178.328	104.867	12.4278
CrCML2	2.55878	11.2192	3.63978	39.1516	8.76329
CrCML3	0	0	0	4.74082	0
CrCML4	5.67882	94.8979	62.258	461.257	27.8404
CrCML5	34.2415	7.33373	11.6948	14.6773	13.4012
CrCML6	29.6646	17.9442	12.0017	36.4664	18.5345
CrCML7	5.2434	0.835779	1.46383	6.88494	4.46932
CrCML8	13.2988	0	3.85456	0.504696	0.0905382
CrCML9	3.03714	3.15519	5.14817	5.0542	2.62788
CrCML10	9.77971	113.072	76.4612	79.7161	18.8001
CrCML11	5.47745	0.192383	0.590882	0.497496	0.701626
CrCML12	20.2921	0	0	0.21228	0.373581
CrCML13	13.0903	0	0.0761767	8.2294	0
CrCML14	0.258948	0	0	0.899283	1.05555
CrCML15	0	0	0	23.6125	0.161475
CrCML16	766.539	170.293	298.503	108.177	70.1875
CrCML17	4.60082	0	0.207653	1.67202	0
CrCML18	6.17857	0	0.794652	1.04078	4.04075
CrCML19	3.00122	3.51075	0.602857	4.07226	0.704636
CrCML20	2.98786	0.369653	2.07129	22.4918	2.24408
CrCML21	0.766681	0	0.238293	0.264233	0
CrCML22	273.739	1.11172	12.0014	3.71061	0.324835
CrCML23	0	0	0	1.53685	0
CrCML24	18.2785	4.30607	60.646	6.03989	13.2367
CrCML25	1.29264	0.717576	0.476559	7.84603	1.6027
CrCML26	0.101181	0.756013	1.3657	2.47264	1.01867
CrCML27	5.44933	2.22954	2.61812	2.04088	0.0522912
CrCML28	244.567	35.9464	53.0446	795.449	176.392
CrCML29	18.4581	49.8302	15.2397	27.5984	32.7121
CrCML30	2.54414	0.616226	0.197623	0.15727	0.111502
CrCML31	2.43909	3.52622	3.79471	2.36712	2.85209
CrCML32	0.424487	0	0	10.508	0
CrCML33	79.2805	14.8276	5.3714	19.9814	7.75203
CrCML34	39.4491	14.1995	8.4	167.567	54.9348
CrCML35	0	0	0	43.3634	0
CrCML36	0	0	0	1.02675	0
CrCML37	25.2935	9.23484	21.8936	32.7783	5.00259
CrCML38	14.8533	0	1.23171	0.165985	0
CrCML39	36.372	2.84133	7.27669	73.1978	4.98143
CrCML40	0	0.115084	0.349228	30.3375	0.489122
CrCML41	51.5629	85.3868	47.3568	36.869	62.5924
CrCML42	0.721408	0.359301	2.32242	0.975892	4.40259
CrCML43	0.794681	0	1.26342	0	0
CrCML44	221.937	26.323	57.5652	167.987	22.1677

## Sheet: Heat
GENE	Root-C-2h	Root-Heat-2h	Leaf-C-2h	Leaf-Heat-2h
CrCaM1	492.387	89.8655	658.526	258.576
CrCaM2	12.6129	16.7184	13.2901	3.42734
CrCaM3	46.2803	8.82978	21.5009	4.79646
CrCaM4	12.289	6.12009	3.92844	0.146242
CrCaM5	218.653	61.0252	155.507	82.2518
CrCaM6	254.89	63.9063	357.092	87.199
CrCaM7	699.36	174.844	370.866	330.601
CrCML1	741.681	103.864	485.136	204.349
CrCML2	12.3144	1.92681	6.19039	3.34678
CrCML3	0.01	0.01	0.01	0.0586494
CrCML4	10.1493	5.65982	23.1817	61.4545
CrCML5	56.6907	15.4418	46.3569	38.0246
CrCML6	17.0182	5.06362	21.3908	17.4161
CrCML7	10.5874	13.2751	0.187822	3.00632
CrCML8	2.90085	0.92796	5.4672	10.6681
CrCML9	3.16023	0.613936	6.13619	8.56975
CrCML10	68.3349	20.2813	553.989	353.94
CrCML11	2.4386	2.63732	11.6425	6.71993
CrCML12	6.49664	2.67051	0.0266963	0.01
CrCML13	214.285	60.1747	79.5576	28.0759
CrCML14	0.0478737	0.01	0.443531	0.135671
CrCML15	0.01	0.01	0.01	0.01
CrCML16	514.218	74.0378	279.009	191.005
CrCML17	13.8129	11.9703	10.4675	5.65092
CrCML18	0.95383	1.0707	8.21613	2.74789
CrCML19	3.45253	0.697062	4.47508	4.19805
CrCML20	135.509	14.86	61.2216	9.08011
CrCML21	2.83834	0.628994	7.35474	0.851136
CrCML22	65.7272	7.71643	40.0863	60.8439
CrCML23	0.657929	0.01	0.0494107	0.01
CrCML24	4.62449	4.70205	11.9846	20.4805
CrCML25	0.01	1.18824	0.0973957	2.10842
CrCML26	9.2367	4.8669	0.737171	0.228391
CrCML27	127.418	101.046	77.8116	108.486
CrCML28	39.8807	7.64583	21.2509	10.2159
CrCML29	1.72484	3.61514	0.225857	0.40177
CrCML30	1.96786	0.66241	0.872581	1.44377
CrCML31	0.01	0.01	0.01	0.01
CrCML32	50.268	631.98	48.2231	533.847
CrCML33	60.163	7.73625	119.232	89.4589
CrCML34	0.249226	0.0646388	0.01	0.01
CrCML35	0.106991	0.108015	0.050696	0.103493
CrCML36	58.7315	9.39114	17.6997	5.37794
CrCML37	8.41946	0.996347	2.36834	0.521433
CrCML38	10.5526	6.07473	8.82969	3.97432
CrCML39	0.0551672	0.01	0.0261401	0.177648
CrCML40	84.1127	18.0024	49.5427	18.0868
CrCML41	3.03329	1.09518	5.13043	0.777366
CrCML42	0.456509	0.0333173	1.3933	0.176178
CrCML43	43.4278	150.384	17.0434	30.5055
CrCML44	0.01	0.01	0.0626388	0.01

## Sheet: Salt-Alkaline-Mannitol_Root
GENE	Root-C-2h	Root-C-2d	Root-Salt-2h	Root-Salt-2d	Root-Alkali-2h	Root-Alkali-2d	Root-osmotic-2h	Root-osmotic-2d
CrCaM1	492.387	177.859	193.584	247.725	411.265	198.413	483.763	212.743
CrCaM2	12.6129	5.57364	14.6041	43.1699	27.4655	72.0029	3.47222	63.2517
CrCaM3	46.2803	39.0616	8.55971	25.828	51.9362	49.4322	23.5188	369.898
CrCaM4	12.289	2.67897	22.0265	21.6469	7.615	8.58069	3.65069	2.47598
CrCaM5	218.653	90.724	164.792	142.574	147.937	96.2923	170.255	71.8214
CrCaM6	254.89	109.318	220.104	198.148	289.299	110.215	548.719	79.7215
CrCaM7	699.36	287.768	453.125	439.065	475.274	299.27	522.392	255.417
CrCML1	741.681	35.2097	144.283	496.643	496.945	213.553	1094.95	62.8074
CrCML2	12.3144	1.50485	6.96142	5.13103	9.30362	1.98943	11.054	2.6543
CrCML3	0.01	0.01	0.01	0.01	0.01	0.01	0.01	0.01
CrCML4	10.1493	2.45638	9.57909	5.44852	4.91324	9.65949	9.25756	9.60353
CrCML5	56.6907	52.7577	49.8381	41.9647	167.345	82.5824	107.64	101.782
CrCML6	17.0182	12.0072	21.1669	22.6659	12.6067	16.0763	14.2642	10.8636
CrCML7	10.5874	6.57753	7.47585	6.58219	13.9916	7.56034	21.1572	4.81591
CrCML8	2.90085	0.122297	1.5332	0.589243	0.577146	0.603245	0.897745	0.0619346
CrCML9	3.16023	1.177	2.13175	2.86236	3.38056	3.86441	1.39275	0.932298
CrCML10	68.3349	115.609	68.0665	284.641	132.586	174.248	198.012	733.594
CrCML11	2.4386	0.580335	0.893449	1.61233	1.52077	1.1781	1.08462	0.774246
CrCML12	6.49664	0.468208	8.29715	10.1525	0.789312	4.65371	1.16779	0.055624
CrCML13	214.285	43.6787	28.543	71.6441	238.485	60.7733	240.301	37.4891
CrCML14	0.0478737	0.131379	0.534692	0.686609	0.0224499	2.81973	0.0451133	0.646689
CrCML15	0.01	0.01	0.01	0.01	0.01	0.01	0.01	0.01
CrCML16	514.218	315.239	345.423	308.212	274.742	210.71	680.159	203.812
CrCML17	13.8129	27.3705	7.1323	27.5189	7.69532	20.6191	8.81109	74.2967
CrCML18	0.95383	1.80886	1.97405	1.92523	0.784674	1.99975	1.08966	2.161
CrCML19	3.45253	2.56617	1.57119	0.440262	2.2898	1.49367	0.882856	3.386
CrCML20	135.509	38.5085	37.6498	30.7956	91.5094	28.2905	66.2428	29.2826
CrCML21	2.83834	3.23391	2.26479	4.13258	19.4729	4.9962	3.20817	1.88794
CrCML22	65.7272	11.1663	83.0496	48.3942	16.5173	28.2569	18.1223	7.49882
CrCML23	0.657929	0.881607	0.173383	2.22331	0.189124	1.79952	0.0238919	0.568872
CrCML24	4.62449	1.14888	4.97727	3.98796	0.351325	2.24403	1.33846	0.531629
CrCML25	0.01	0.0688939	0.01	0.01	0.0307327	0.140953	0.01	0.167836
CrCML26	9.2367	4.73779	5.84137	7.84711	7.6344	20.1628	12.0689	5.2525
CrCML27	127.418	18.2325	73.4744	107.125	54.7919	63.0861	162.966	19.5903
CrCML28	39.8807	7.82868	26.8103	30.7678	26.2472	15.2409	28.1452	6.13318
CrCML29	1.72484	0.168193	2.44345	0.109338	0.583635	0.0715885	0.577644	0
CrCML30	1.96786	0.314806	1.41998	1.776	0.594289	0.514033	0.630065	0.0709341
CrCML31	0.01	0.01	0.01	0.01	0.01	0.01	0.01	0.01
CrCML32	50.268	264.33	66.5621	95.881	98.6984	254.133	322.957	496.304
CrCML33	60.163	111.415	35.913	13.5938	57.8507	46.8482	19.3349	81.9667
CrCML34	0.249226	0.01	0.01	0.142133	0.01	0.01	0.01	0.01
CrCML35	0.106991	0.727087	0.01	0.416388	0.101821	1.58416	0.01	1.2621
CrCML36	58.7315	13.8058	88.0603	74.2534	27.9424	20.6934	79.3323	3.02792
CrCML37	8.41946	0.461882	1.09891	1.54005	0.521635	0.445899	4.94482	0.727297
CrCML38	10.5526	4.43952	55.659	34.4524	5.69406	21.0638	4.90851	0.745249
CrCML39	0.0551672	0	0.01	0.306385	0.0774527	1.03382	0.0509342	0.256603
CrCML40	84.1127	75.4543	74.2683	87.8996	63.9131	58.5403	78.9731	46.1465
CrCML41	3.03329	81.9001	8.62788	7.30505	9.83047	15.6767	53.7812	58.6336
CrCML42	0.456509	0.0340319	0.281257	0.738813	0.11866	0.210496	0.117987	0.0982268
CrCML43	43.4278	22.4572	111.645	84.2385	51.2485	54.6785	127.787	15.707
CrCML44	0.01	0.0630287	0.01	0.213199	0.01	1.41355	0.01	0.123027

## Sheet: Salt-Alkaline-Mannitol_Leaf
GENE	Leaf-C-2h	Leaf-C-2d	Leaf-Salt-2h	Leaf-Salt-2d	Leaf-Alkali-2h	Leaf-Alkali-2d	Leaf-osmotic-2h	Leaf-osmotic-2d
CrCaM1	658.526	178.916	308.738	606.256	271.444	274.743	361.199	593.531
CrCaM2	13.2901	6.34396	9.96508	85.3269	16.6557	5.55678	23.4246	79.8846
CrCaM3	21.5009	4.08841	13.6803	107.865	18.613	11.9188	24.3741	53.2964
CrCaM4	3.92844	0.512045	2.60379	6.97559	2.36967	2.31607	3.17064	2.78785
CrCaM5	155.507	91.5157	109.852	119.974	118.478	114.08	109.585	129.701
CrCaM6	357.092	68.3949	238.507	107.51	147.317	95.5795	282.795	172.54
CrCaM7	370.866	221.7	237.737	406.351	275.292	293.141	260.949	354.972
CrCML1	485.136	87.6034	272.729	133.998	218.004	44.2647	486.546	167.991
CrCML2	6.19039	2.14726	3.19606	6.03115	6.14571	4.3352	4.97459	5.56066
CrCML3	0.01	0.186461	0.0582672	0.01	0.0608435	0.01	0.0601663	0.01
CrCML4	23.1817	27.3224	32.4345	82.5334	28.4576	57.7738	39.5714	131.811
CrCML5	46.3569	52.9772	45.2113	51.8038	50.5088	55.8268	62.9629	60.7561
CrCML6	21.3908	33.1019	22.1778	17.7164	17.5785	32.0756	17.551	32.4752
CrCML7	0.187822	0.0626494	0.0582672	0.575348	0.27673	0.316325	0.213359	0.0604158
CrCML8	5.4672	1.80995	4.09743	8.30037	2.97048	14.6758	4.68782	34.085
CrCML9	6.13619	3.05308	6.60472	5.28494	5.50801	3.25119	3.91383	3.83119
CrCML10	553.989	610.74	1019.02	2137.18	608.381	167.258	542.163	586.368
CrCML11	11.6425	3.95806	6.11182	2.51179	6.25549	4.05869	13.0642	14.8633
CrCML12	0.0266963	0.01	0.01	0.0266438	0.01	0.01	0.0262427	0.01
CrCML13	79.5576	5.28393	17.234	113.015	21.2736	20.9726	24.1247	54.797
CrCML14	0.443531	0.0237052	0.0946438	1.60149	0.836981	1.01893	0.0705138	1.88172
CrCML15	0.01	0.01	0.01	0.01	0.01	0.01	0.01	0.01
CrCML16	279.009	245.261	265.762	342.874	187.401	291.307	249.978	512.422
CrCML17	10.4675	3.28393	12.6907	197.147	12.1239	12.9613	18.8808	75.5546
CrCML18	8.21613	8.43057	7.98401	22.1724	6.7168	4.76286	5.96389	24.6958
CrCML19	4.47508	2.05983	1.28571	1.7972	1.8224	5.04924	2.51987	5.98382
CrCML20	61.2216	47.2329	75.2467	95.1686	72.0003	10.4394	73.2421	58.3648
CrCML21	7.35474	2.80684	5.85577	11.4556	6.27283	1.84781	8.02721	12.3266
CrCML22	40.0863	44.6518	23.6527	118.901	22.7334	56.0071	53.3091	293.757
CrCML23	0.0494107	0.01	0.01	1.08819	0.146053	0.01	0.0989554	0.194849
CrCML24	11.9846	20.489	36.3217	5.43363	15.6149	15.2791	13.357	17.8461
CrCML25	0.0973957	0.01	0.01	0.339723	0.031522	0.0298893	0.01	0.0302886
CrCML26	0.737171	1.13239	1.75678	6.75138	1.44007	0.290864	1.59816	0.219621
CrCML27	77.8116	133.845	204.956	54.2369	142.846	120.543	252.309	147.331
CrCML28	21.2509	6.72801	12.8754	15.2319	19.3478	12.5956	16.4051	10.8355
CrCML29	0.225857	0.0935077	0.156064	0.0670876	0.344985	0.152231	0.371782	0.0322977
CrCML30	0.872581	1.13642	0.814413	0.138296	0.494157	0.808694	1.2747	1.04262
CrCML31	0.01	0.01	0.01	0.01	0.01	0.01	0.01	0.01
CrCML32	48.2231	96.9894	207.006	85.7321	86.6103	35.624	109.168	93.515
CrCML33	119.232	71.9334	70.3717	59.0982	40.2422	81.3323	78.9479	109.611
CrCML34	0.01	0.0599601	0.169383	0.01	0.01	0	0.01	0.116567
CrCML35	0.050696	0.0482853	0.104709	5.0583	0.0503956	0.261623	0.01	0.71991
CrCML36	17.6997	4.89196	9.49158	31.0757	11.4399	11.7042	12.3204	19.9679
CrCML37	2.36834	0.851016	1.06438	6.33931	2.37706	1.77166	1.17799	21.0822
CrCML38	8.82969	14.4231	8.07453	12.8938	8.91446	18.7527	28.7903	10.6932
CrCML39	0.0261401	0.126557	0.01	7.717	0.104359	0.0806225	0.182275	0.051743
CrCML40	49.5427	27.965	27.8779	37.8871	35.8602	28.9823	35.5155	34.4197
CrCML41	5.13043	3.52909	4.05755	2.30336	3.50017	4.36184	6.71181	5.14319
CrCML42	1.3933	0.338759	0.501636	0.25555	0.271706	1.23798	0.34007	1.20013
CrCML43	17.0434	188.45	101.458	66.6566	105.487	79.5778	131.64	76.6001
CrCML44	0.0626388	0.121833	0.0609774	0.694288	0.121638	0.01	0.0588181	0.01
